# Supplementary material for: Establishment of preanalytical conditions for microRNA profile analysis of clinical plasma samples
Source: PLoS One. 2022 Dec 14;17(12):e0278927. doi: 10.1371/journal.pone.0278927 (PMC9750036; doi:10.1371/journal.pone.0278927)
Supplement: S1 Table — (XLSX) [file pone.0278927.s006.xlsx]

## Sheet: QC data
S1 Table. QC data from NGS measurement for comparison of variances among samples subjected to different conditions.
ID	Fig number	Objective	Condition	sum.umi	Reads_processed	Assigned	RNA.conc	Lib.conc
DC001v1	Fig 3A,B,C	Stability of whole blood	1 hour	3677690	10259748	4584761	0.84	30.8
DC001v2	Fig 3A,B,C	Stability of whole blood	6 hours (rt)	4447460	13129450	5859150	0.79	26
DC001v3	Fig 3A,B,C	Stability of whole blood	1 days	2074860	7952133	3527450	0.65	22.8
DC001v4	Fig 3A,B,C	Stability of whole blood	2 days	2008190	6367957	2882492	0.79	20.1
DC001v5	Fig 3A,B,C	Stability of whole blood	3 days	1183200	3961050	1733679	0.79	11.4
DC002v1	Fig 3A,B,C	Stability of whole blood	1 hour	4459920	15309079	6766623	0.68	24.6
DC002v2	Fig 3A,B,C	Stability of whole blood	6 hours (rt)	3448360	11529648	5079785	0.72	26.3
DC002v3	Fig 3A,B,C	Stability of whole blood	1 days	3317470	15010906	6450091	0.59	24
DC002v4	Fig 3A,B,C	Stability of whole blood	2 days	2167230	8668368	3707197	0.59	16.7
DC002v5	Fig 3A,B,C	Stability of whole blood	3 days	646513	2955961	1024701	0.77	11.2
DC003v1	Fig 3A,B,C	Stability of whole blood	1 hour	3262890	11055944	5061191	0.79	24
DC003v2	Fig 3A,B,C	Stability of whole blood	6 hours (rt)	3432650	11393015	4971207	0.68	25.9
DC003v3	Fig 3A,B,C	Stability of whole blood	1 days	1972600	7163671	3040337	0.6	20.1
DC003v4	Fig 3A,B,C	Stability of whole blood	2 days	2930220	11204777	4958157	0.7	20.9
DC003v5	Fig 3A,B,C	Stability of whole blood	3 days	1598600	5986951	2456622	0.73	19.2
DC004v1	Fig 3A,B,C	Stability of whole blood	1 hour	3391030	15036200	6495807	0.68	23.1
DC004v2	Fig 3A,B,C	Stability of whole blood	6 hours (rt)	2696580	10886059	4745283	0.67	20.4
DC004v3	Fig 3A,B,C	Stability of whole blood	1 days	1358520	5461049	2276431	0.6	15.4
DC004v4	Fig 3A,B,C	Stability of whole blood	2 days	1172620	5521005	2338305	0.73	12.4
DC004v5	Fig 3A,B,C	Stability of whole blood	3 days	1200080	4290996	1859162	0.76	15
DC005v1	Fig 3A,B,C	Stability of whole blood	1 hour	2899060	10165142	4436835	0.6	27.5
DC005v2	Fig 3A,B,C	Stability of whole blood	6 hours (rt)	3847540	14264438	6325469	0.64	23.9
DC005v3	Fig 3A,B,C	Stability of whole blood	1 days	1475420	5999144	2498980	0.57	16.9
DC005v4	Fig 3A,B,C	Stability of whole blood	2 days	1275750	5265027	2247214	0.68	10.9
DC005v5	Fig 3A,B,C	Stability of whole blood	3 days	1451710	6702680	2707329	1.36	14.9
DC016v1	Fig 2A,B,C	Difference among blood tubes	EDTA・2Na	3295410	15727648	6892870	0.75	19.3
DC016v2	Fig 2A,B,C	Difference among blood tubes	EDTA・2K	2849820	14998476	6309508	0.68	17.6
DC016v3	Fig 2A,B,C	Difference among blood tubes	NaF	1536560	7793789	2875789	0.6	19.1
DC016v4	Fig 2A,B,C	Difference among blood tubes	Citrate	188811	3485361	812352	0.39	3.29
DC017v1	Fig 2A,B,C	Difference among blood tubes	EDTA・2Na	2355140	10204717	4416617	0.66	14.2
DC017v2	Fig 2A,B,C	Difference among blood tubes	EDTA・2K	3169380	11486183	5027911	0.72	18.6
DC017v3	Fig 2A,B,C	Difference among blood tubes	NaF	968009	4425986	1670711	0.66	10.8
DC017v4	Fig 2A,B,C	Difference among blood tubes	Citrate	524239	3414084	1205643	0.46	6.52
DC018v1	Fig 2A,B,C	Difference among blood tubes	EDTA・2Na	2250380	9578214	4130008	0.74	22
DC018v2	Fig 2A,B,C	Difference among blood tubes	EDTA・2K	2719230	10333124	4423462	0.79	20.2
DC018v3	Fig 2A,B,C	Difference among blood tubes	NaF	1108500	5844502	2324811	0.65	7.15
DC018v4	Fig 2A,B,C	Difference among blood tubes	Citrate	468437	3861381	1395455	0.46	5.18
DC019v1	Fig 2A,B,C	Difference among blood tubes	EDTA・2Na	2422290	12156243	5120491	0.66	15.1
DC019v2	Fig 2A,B,C	Difference among blood tubes	EDTA・2K	2699060	10173819	4338744	0.73	17
DC019v3	Fig 2A,B,C	Difference among blood tubes	NaF	1053740	5550886	2147624	0.59	13.3
DC019v4	Fig 2A,B,C	Difference among blood tubes	Citrate	387281	3119785	1105433	0.46	5.54
DC020v1	Fig 2A,B,C	Difference among blood tubes	EDTA・2Na	1955960	9116428	3832287	0.55	11.8
DC020v2	Fig 2A,B,C	Difference among blood tubes	EDTA・2K	1917450	6810919	2869288	0.67	16.4
DC020v3	Fig 2A,B,C	Difference among blood tubes	NaF	1305570	4111991	1646365	0.53	8.34
DC020v4	Fig 2A,B,C	Difference among blood tubes	Citrate	475925	4044118	1450045	0.37	6.01
DC026t04x01d	Fig 4A,B,C	Stability of plasma	4C, 1 day	1831040	5573560	2445397	0.58	19.59
DC026t04x01h	Fig 4A,B,C	Stability of plasma	4C, 1 hour	2108950	6958628	2957021	0.53	19.27
DC026t04x03d	Fig 4A,B,C	Stability of plasma	4C, 3 days	2970380	9494624	4100534	0.57	19.5
DC026t04x05d	Fig 4A,B,C	Stability of plasma	4C, 5 days	1476170	6964226	2793736	0.5	17.46
DC026t04x07d	Fig 4A,B,C	Stability of plasma	4C, 7 days	2003400	8016980	3197308	0.58	19.86
DC026t04x30d	Fig 4A,B,C	Stability of plasma	4C, 30 days	1559070	6879377	2614830	0.5	16.92
DC026t20x01d	Fig 5A,B,C	Stability of plasma	[-]20C, 1 day	1605340	6418853	2708021	0.48	16.67
DC026t20x01h	Fig 5A,B,C	Stability of plasma	[-]20C, 1 hour	1955150	7939439	3392305	0.54	17.62
DC026t20x03d	Fig 5A,B,C	Stability of plasma	[-]20C, 3 days	2862810	9987439	4455780	0.42	19.95
DC026t20x05d	Fig 5A,B,C	Stability of plasma	[-]20C, 5 days	2215740	9364407	4030065	0.58	18.5
DC026t20x07d	Fig 5A,B,C	Stability of plasma	[-]20C, 7 days	1313660	4777932	2065222	0.51	17.64
DC026t20x30d	Fig 5A,B,C	Stability of plasma	[-]20C, 30 days	1795360	8131164	3550597	0.5	16.64
DC027t04x01d	Fig 4A,B,C	Stability of plasma	4C, 1 day	2168860	8440116	3410030	0.6	17.7
DC027t04x01h	Fig 4A,B,C	Stability of plasma	4C, 1 hour	2315780	8419847	3340047	0.57	19.95
DC027t04x03d	Fig 4A,B,C	Stability of plasma	4C, 3 days	2955620	9068223	3772772	0.01	17.83
DC027t04x05d	Fig 4A,B,C	Stability of plasma	4C, 5 days	1400000	6001222	2306520	0.55	20.09
DC027t04x07d	Fig 4A,B,C	Stability of plasma	4C, 7 days	1364720	5256315	2040679	0.58	9.77
DC027t04x30d	Fig 4A,B,C	Stability of plasma	4C, 30 days	697959	3210912	1085221	0.58	11
DC027t20x01d	Fig 5A,B,C	Stability of plasma	[-]20C, 1 day	1350000	5567353	2199193	0.47	14.26
DC027t20x01h	Fig 5A,B,C	Stability of plasma	[-]20C, 1 hour	2571080	10227542	4118561	0.59	18.1
DC027t20x03d	Fig 5A,B,C	Stability of plasma	[-]20C, 3 days	2404220	7483073	3162666	0.56	15.62
DC027t20x05d	Fig 5A,B,C	Stability of plasma	[-]20C, 5 days	1104430	4641430	1831260	0.58	12.75
DC027t20x07d	Fig 5A,B,C	Stability of plasma	[-]20C, 7 days	1581660	5279293	2225831	0.59	13.89
DC027t20x30d	Fig 5A,B,C	Stability of plasma	[-]20C, 30 days	1893740	7660438	3213174	0.56	14.18
DC028t04x01d	Fig 4A,B,C	Stability of plasma	4C, 1 day	2264400	7823253	3241227	0.68	15.49
DC028t04x01h	Fig 4A,B,C	Stability of plasma	4C, 1 hour	2344250	8793855	3602746	0.01	19.17
DC028t04x03d	Fig 4A,B,C	Stability of plasma	4C, 3 days	2023320	6813599	2716583	0.58	15.83
DC028t04x05d	Fig 4A,B,C	Stability of plasma	4C, 5 days	1616850	7943288	3066055	0.53	13.92
DC028t04x07d	Fig 4A,B,C	Stability of plasma	4C, 7 days	1706200	6448559	2491291	0.56	20.83
DC028t04x30d	Fig 4A,B,C	Stability of plasma	4C, 30 days	1079760	4861743	1705898	0.53	12.32
DC028t20x01d	Fig 5A,B,C	Stability of plasma	[-]20C, 1 day	2257960	7806753	3264633	0.62	17.63
DC028t20x01h	Fig 5A,B,C	Stability of plasma	[-]20C, 1 hour	2571840	8523731	3553107	0.73	19.7
DC028t20x03d	Fig 5A,B,C	Stability of plasma	[-]20C, 3 days	2872360	9175603	3966529	0.61	13.8
DC028t20x05d	Fig 5A,B,C	Stability of plasma	[-]20C, 5 days	2342540	8201608	3431749	0.64	18.23
DC028t20x07d	Fig 5A,B,C	Stability of plasma	[-]20C, 7 days	1753740	5578550	2378847	0.62	20.38
DC028t20x30d	Fig 5A,B,C	Stability of plasma	[-]20C, 30 days	1397700	4204141	1784130	0.63	14
DC029t04x01d	Fig 4A,B,C	Stability of plasma	4C, 1 day	1381050	5472348	2242663	0.65	18.37
DC029t04x01h	Fig 4A,B,C	Stability of plasma	4C, 1 hour	1886370	8230122	3333296	0.63	14.36
DC029t04x03d	Fig 4A,B,C	Stability of plasma	4C, 3 days	1786130	6268746	2537154	0.46	14.23
DC029t04x05d	Fig 4A,B,C	Stability of plasma	4C, 5 days	714178	3620279	1370427	0.56	9.14
DC029t04x07d	Fig 4A,B,C	Stability of plasma	4C, 7 days	1123950	4455135	1730025	0.66	16.62
DC029t04x30d	Fig 4A,B,C	Stability of plasma	4C, 30 days	747549	4523115	1525005	0.63	8.8
DC029t20x01d	Fig 5A,B,C	Stability of plasma	[-]20C, 1 day	1401790	6332593	2479256	0.61	13.86
DC029t20x01h	Fig 5A,B,C	Stability of plasma	[-]20C, 1 hour	1172760	4044156	1643487	0.62	11.19
DC029t20x03d	Fig 5A,B,C	Stability of plasma	[-]20C, 3 days	1530950	4862978	2034018	0.58	9.47
DC029t20x05d	Fig 5A,B,C	Stability of plasma	[-]20C, 5 days	1624560	7012367	2882957	0.61	12.97
DC029t20x07d	Fig 5A,B,C	Stability of plasma	[-]20C, 7 days	1213490	4058327	1732559	0.65	10.85
DC029t20x30d	Fig 5A,B,C	Stability of plasma	[-]20C, 30 days	1472230	5739759	2411679	0.62	11.95
DC031v1	Fig S1A	Strength of centrifugation	1900g,10min,4C	2754030	12226308	5295141	0.54	25.31
DC031v6	Fig S1A	Strength of centrifugation	1200g,10min,4C	4727690	17427981	7902696	0.85	41.75
DC031v8	Fig S1A	Strength of centrifugation	2800g,10min,4C	966497	5978723	2420059	0.59	16.38
DC032v1	Fig S1A	Strength of centrifugation	1900g,10min,4C	2357950	11924768	4945442	0.54	29.68
DC032v6	Fig S1A	Strength of centrifugation	1200g,10min,4C	4647400	19521286	8716071	0.78	29.48
DC032v8	Fig S1A	Strength of centrifugation	2800g,10min,4C	1303470	6576183	2683181	0.6	16.45
DC033v1	Fig S1A	Strength of centrifugation	1900g,10min,4C	840326	5063006	1975995	0.5	12
DC033v6	Fig S1A	Strength of centrifugation	1200g,10min,4C	2057290	10316466	4239576	0.61	26.52
DC033v8	Fig S1A	Strength of centrifugation	2800g,10min,4C	362592	3340338	1053645	0.4	7.45
DC034v1	Fig S1A	Strength of centrifugation	1900g,10min,4C	511359	3707373	1377022	0.6	8.23
DC034v6	Fig S1A	Strength of centrifugation	1200g,10min,4C	1845510	8406321	3631722	0.5	24.96
DC034v8	Fig S1A	Strength of centrifugation	2800g,10min,4C	565653	2717713	1088862	0.57	8.44
DC035v1	Fig S1A	Strength of centrifugation	1900g,10min,4C	945631	5368531	2183432	0.69	9.55
DC035v6	Fig S1A	Strength of centrifugation	1200g,10min,4C	3501360	12064270	5530047	0.8	39.2
DC035v8	Fig S1A	Strength of centrifugation	2800g,10min,4C	554361	3707999	1412758	0.67	6.87
HC0271	Fig 6A-C	Biobank non-cancer sample		2628570	6935757	3222696	#N/A	13.01
HC0306	Fig 6A-C	Biobank non-cancer sample		1716720	5239362	2349119	#N/A	8.45
HC0340	Fig 6A-C	Biobank non-cancer sample		2135460	5482750	2578600	#N/A	9.52
HC0309	Fig 6A-C	Biobank non-cancer sample		1416130	4761093	2211582	#N/A	6.2
HC0300	Fig 6A-C	Biobank non-cancer sample		1183250	5195934	2155651	#N/A	4.71
HC0321	Fig 6A-C	Biobank non-cancer sample		1926450	6014413	2693648	#N/A	7.99
HC0337	Fig 6A-C	Biobank non-cancer sample		1964660	6208874	2696917	#N/A	9.66
HC0324	Fig 6A-C	Biobank non-cancer sample		2500640	6984093	3377125	#N/A	10.74
HC0317	Fig 6A-C	Biobank non-cancer sample		1515120	5142115	2266171	#N/A	8.39
HC0326	Fig 6A-C	Biobank non-cancer sample		2294940	6892349	3260546	#N/A	9.84
HC0332	Fig 6A-C	Biobank non-cancer sample		2626860	8259266	3755791	#N/A	11.78
HC0299	Fig 6A-C	Biobank non-cancer sample		1525550	4870829	2181294	#N/A	7.23
HC0330	Fig 6A-C	Biobank non-cancer sample		1989940	5952952	2738808	#N/A	7.91
HC0338	Fig 6A-C	Biobank non-cancer sample		1694710	5668453	2491153	#N/A	7.51
HC0307	Fig 6A-C	Biobank non-cancer sample		2475160	7282097	3447809	#N/A	7.63
HC0302	Fig 6A-C	Biobank non-cancer sample		3027100	7477609	3714839	#N/A	9.93
HC0308	Fig 6A-C	Biobank non-cancer sample		2073520	5955162	2786746	#N/A	7.87
HC0318	Fig 6A-C	Biobank non-cancer sample		2127780	6109079	2900102	#N/A	8.04
HC0310	Fig 6A-C	Biobank non-cancer sample		1823640	6186086	2920544	#N/A	7.62
HC0341	Fig 6A-C	Biobank non-cancer sample		1463010	5531652	2509994	#N/A	6.86
HC0238	Fig 6A-C	Biobank non-cancer sample		1847170	5580522	2506988	#N/A	7.46
HC0243	Fig 6A-C	Biobank non-cancer sample		1964310	5674657	2551763	#N/A	8.64
HC0231	Fig 6A-C	Biobank non-cancer sample		2014220	5647224	2576202	#N/A	9.83
HC0221	Fig 6A-C	Biobank non-cancer sample		1910200	5233097	2433985	#N/A	9.73
HC0253	Fig 6A-C	Biobank non-cancer sample		2691560	7347549	3304291	#N/A	10.63
HC0227	Fig 6A-C	Biobank non-cancer sample		2096860	5709150	2674315	#N/A	9.28
HC0218	Fig 6A-C	Biobank non-cancer sample		2278520	6783619	3246348	#N/A	10.16
HC0254	Fig 6A-C	Biobank non-cancer sample		2148840	6397945	3010202	#N/A	9.48
HC0251	Fig 6A-C	Biobank non-cancer sample		2106670	7046262	3155610	#N/A	8.06
HC0261	Fig 6A-C	Biobank non-cancer sample		2300570	7034874	3226325	#N/A	7.72
HC0259	Fig 6A-C	Biobank non-cancer sample		1809450	6278760	2746362	#N/A	7.3
HC0255	Fig 6A-C	Biobank non-cancer sample		2171060	5620055	2626907	#N/A	10.92
HC0210	Fig 6A-C	Biobank non-cancer sample		1724510	4654975	2120624	#N/A	10.4
HC0224	Fig 6A-C	Biobank non-cancer sample		2043980	5213407	2514810	#N/A	12.2
HC0220	Fig 6A-C	Biobank non-cancer sample		2368840	6003344	2892161	#N/A	12.29
HC0289	Fig 6A-C	Biobank non-cancer sample		2118240	6276368	2819612	#N/A	8.36
HC0298	Fig 6A-C	Biobank non-cancer sample		2048640	5872729	2696789	#N/A	9.25
HC0242	Fig 6A-C	Biobank non-cancer sample		2868040	7646340	3660299	#N/A	12.19
HC0211	Fig 6A-C	Biobank non-cancer sample		2236420	6013088	2821577	#N/A	8.14
HC0216	Fig 6A-C	Biobank non-cancer sample		2271530	6344337	2911387	#N/A	8.24
HC0169	Fig 6A-C	Biobank non-cancer sample		1835940	5536344	2334836	#N/A	9.5
HC0177	Fig 6A-C	Biobank non-cancer sample		1846200	5696250	2618679	#N/A	10.04
HC0185	Fig 6A-C	Biobank non-cancer sample		2826700	7932115	3816130	#N/A	11.99
HC0172	Fig 6A-C	Biobank non-cancer sample		1561170	5058396	2269566	#N/A	11.04
HC0180	Fig 6A-C	Biobank non-cancer sample		2005080	5995221	2781816	#N/A	12.99
HC0138	Fig 6A-C	Biobank non-cancer sample		2165120	6374010	2957385	#N/A	12.18
HC0157	Fig 6A-C	Biobank non-cancer sample		1435030	5194940	2356817	#N/A	7.83
HC0181	Fig 6A-C	Biobank non-cancer sample		1661940	4756940	2181604	#N/A	9.59
HC0184	Fig 6A-C	Biobank non-cancer sample		2383830	6765129	3167418	#N/A	12.13
HC0199	Fig 6A-C	Biobank non-cancer sample		1920090	5826347	2609830	#N/A	8.1
HC0148	Fig 6A-C	Biobank non-cancer sample		2228010	5698683	2711276	#N/A	11.3
HC0188	Fig 6A-C	Biobank non-cancer sample		2509570	6700921	3153563	#N/A	9.53
HC0173	Fig 6A-C	Biobank non-cancer sample		1917430	5974078	2694602	#N/A	9.2
HC0141	Fig 6A-C	Biobank non-cancer sample		1366820	5734446	2362839	#N/A	6.97
HC0151	Fig 6A-C	Biobank non-cancer sample		2129260	6279118	2680374	#N/A	9.75
HC0183	Fig 6A-C	Biobank non-cancer sample		3156160	7670340	3703721	#N/A	8.17
HC0167	Fig 6A-C	Biobank non-cancer sample		2508570	6543339	3117929	#N/A	9
HC0143	Fig 6A-C	Biobank non-cancer sample		2534330	6929643	3266997	#N/A	10.18
HC0276	Fig 6A-C	Biobank non-cancer sample		1861880	5418672	2503767	#N/A	8.51
HC0204	Fig 6A-C	Biobank non-cancer sample		2114680	6321708	2855948	#N/A	10.2
JD0045	Fig 7A-C	Clinical cancer sample		1868740	6321275	2438996	#N/A	5.74
JD0118	Fig 7A-C	Clinical cancer sample		2419560	8394757	3045129	#N/A	3.49
JD0063	Fig 7A-C	Clinical cancer sample		2090960	7012227	3065781	#N/A	3.19
JD0156	Fig 7A-C	Clinical cancer sample		3172100	8600727	3792579	#N/A	3.88
JD0046	Fig 7A-C	Clinical cancer sample		1770270	5669841	2445873	#N/A	5.92
JD0136	Fig 7A-C	Clinical cancer sample		1747020	6044289	2169604	#N/A	6.91
JD0104	Fig 7A-C	Clinical cancer sample		3336290	8645315	4003363	#N/A	7.93
JD0101	Fig 7A-C	Clinical cancer sample		2506050	7578648	3277240	#N/A	4.16
JD0072	Fig 7A-C	Clinical cancer sample		2424340	7604225	2936666	#N/A	5.26
JD0069	Fig 7A-C	Clinical cancer sample		2270800	6072559	2695204	#N/A	10.44
JD0176	Fig 7A-C	Clinical cancer sample		1456660	5225768	2023830	#N/A	9.33
JD0090	Fig 7A-C	Clinical cancer sample		2881640	6889748	3222133	#N/A	7.98
JD0154	Fig 7A-C	Clinical cancer sample		2167550	6928841	2957620	#N/A	4.9
JD0082	Fig 7A-C	Clinical cancer sample		2157080	7112330	2563468	#N/A	9.05
JD0080	Fig 7A-C	Clinical cancer sample		2639250	6891920	3178116	#N/A	5.94
JD0119	Fig 7A-C	Clinical cancer sample		2339010	6631796	2784498	#N/A	7.78
JD0054	Fig 7A-C	Clinical cancer sample		1542600	5792411	2328775	#N/A	4.4
JD0091	Fig 7A-C	Clinical cancer sample		2462310	6521033	2896696	#N/A	7.95
JD0073	Fig 7A-C	Clinical cancer sample		2608430	6833248	3016548	#N/A	8.06
JD0060	Fig 7A-C	Clinical cancer sample		1685830	5129999	2300631	#N/A	7
NC0069	Fig 7A-C	Clinical cancer sample		2539200	6860189	3186005	#N/A	8.04
NC0002	Fig 7A-C	Clinical cancer sample		1733270	6059117	2605288	#N/A	6.76
NC0040	Fig 7A-C	Clinical cancer sample		2126470	5939748	2812847	#N/A	7.67
NC0077	Fig 7A-C	Clinical cancer sample		2654290	6994992	3208005	#N/A	7.78
NC0036	Fig 7A-C	Clinical cancer sample		1526780	4936118	2148000	#N/A	8.23
NC0050	Fig 7A-C	Clinical cancer sample		2435370	6102615	2799390	#N/A	10.6
NC0010	Fig 7A-C	Clinical cancer sample		1220320	5261047	2207813	#N/A	6.5
NC0041	Fig 7A-C	Clinical cancer sample		2873760	7300178	3326278	#N/A	0.85
NC0035	Fig 7A-C	Clinical cancer sample		2333660	6885661	3148109	#N/A	6.41
NC0054	Fig 7A-C	Clinical cancer sample		4192080	11355846	5185482	#N/A	1.98
NC0097	Fig 7A-C	Clinical cancer sample		1929700	5829231	2471948	#N/A	9.17
NC0021	Fig 7A-C	Clinical cancer sample		1472640	4514933	2077685	#N/A	9.86
NC0032	Fig 7A-C	Clinical cancer sample		1789900	5613479	2489033	#N/A	8.1
NC0018	Fig 7A-C	Clinical cancer sample		1897840	6545782	2940391	#N/A	10.26
NC0055	Fig 7A-C	Clinical cancer sample		4159960	12320105	5469790	#N/A	1.47
NC0090	Fig 7A-C	Clinical cancer sample		1797030	5680388	2406619	#N/A	3.65
NC0087	Fig 7A-C	Clinical cancer sample		2019250	6596757	2785877	#N/A	4.54
NC0020	Fig 7A-C	Clinical cancer sample		1732480	5213567	2434515	#N/A	8.24
NC0016	Fig 7A-C	Clinical cancer sample		871178	4963562	1999510	#N/A	4.97
NC0014	Fig 7A-C	Clinical cancer sample		1450150	5026337	2206573	#N/A	8.33
OC0481	Fig 7A-C	Clinical cancer sample		1801590	5978893	2600647	#N/A	9.54
OC0496	Fig 7A-C	Clinical cancer sample		2148110	6268341	2851304	#N/A	7.22
OC0461	Fig 7A-C	Clinical cancer sample		2502740	8511893	3936623	#N/A	8.21
OC0415	Fig 7A-C	Clinical cancer sample		2410400	7724261	3397707	#N/A	11.99
OC0443	Fig 7A-C	Clinical cancer sample		2364230	6728057	2831532	#N/A	9.09
OC0412	Fig 7A-C	Clinical cancer sample		2032660	6039685	2790369	#N/A	7.14
OC0506	Fig 7A-C	Clinical cancer sample		2708800	6985895	3185926	#N/A	8.52
OC0507	Fig 7A-C	Clinical cancer sample		2030040	6808349	3142138	#N/A	8.52
OC0492	Fig 7A-C	Clinical cancer sample		1424070	5893022	2490520	#N/A	6.98
OC0508	Fig 7A-C	Clinical cancer sample		1066150	5447428	2279766	#N/A	5.09
OC0427	Fig 7A-C	Clinical cancer sample		3171630	8173036	3812799	#N/A	0.32
OC0520	Fig 7A-C	Clinical cancer sample		2003800	5365862	2532474	#N/A	10.17
OC0312	Fig 7A-C	Clinical cancer sample		2190330	6066016	2759730	#N/A	6.81
OC0313	Fig 7A-C	Clinical cancer sample		1646420	6337674	2189233	#N/A	6.21
OC0493	Fig 7A-C	Clinical cancer sample		2115760	6771305	3038654	#N/A	10.24
OC0519	Fig 7A-C	Clinical cancer sample		2194960	6596399	2788214	#N/A	10.22
OC0283	Fig 7A-C	Clinical cancer sample		2847020	8157646	3395498	#N/A	4.94
OC0489	Fig 7A-C	Clinical cancer sample		920028	5441328	1975501	#N/A	3.9
OC0516	Fig 7A-C	Clinical cancer sample		1848310	6310577	2674033	#N/A	8.34
OC0517	Fig 7A-C	Clinical cancer sample		2228720	6952590	3048547	#N/A	8.79

## Sheet: column descriptions
column	discription
sum.umi	sum.umi means the total number of UMIs
Reads_processed	Reads_processed means the number of total reads that had insert sequences longer than 18 bases.
Assigned	Assigned means the number of mapping reads
RNA.conc	RNA.conc means the concentration of purified RNA samples [ng/μL]
Lib.conc	Lib.conc means the concentration of synthesized library DNA samples [ng/μL]
