# Supplementary material for: Establishment of preanalytical conditions for microRNA profile analysis of clinical plasma samples
Source: PLoS One. 2022 Dec 14;17(12):e0278927. doi: 10.1371/journal.pone.0278927 (PMC9750036; doi:10.1371/journal.pone.0278927)
Supplement: S2 Table — (XLSX) [file pone.0278927.s007.xlsx]

## Sheet: miR CountData
S2 Table. Count data of miRNA expression for analysis of miRNA profiles among samples subjected to different conditions.
ID	Fig number	Objective	Condition	hsa-miR-6859-5p	hsa-miR-6859-3p	hsa-miR-1302	hsa-miR-6723-5p	hsa-miR-200b-5p	hsa-miR-200b-3p	hsa-miR-200a-5p	hsa-miR-200a-3p	hsa-miR-429	hsa-miR-6726-5p	hsa-miR-6726-3p	hsa-miR-6727-5p	hsa-miR-6727-3p	hsa-miR-6808-5p	hsa-miR-6808-3p	hsa-miR-4251	hsa-miR-551a	hsa-miR-4417	hsa-miR-4689	hsa-miR-4252	hsa-miR-6728-5p	hsa-miR-6728-3p	hsa-miR-34a-5p	hsa-miR-34a-3p	hsa-miR-5697	hsa-miR-1273d	hsa-miR-6729-5p	hsa-miR-6729-3p	hsa-miR-7846-3p	hsa-miR-4632-3p	hsa-miR-4632-5p	hsa-miR-6730-5p	hsa-miR-6730-3p	hsa-miR-3675-5p	hsa-miR-3675-3p	hsa-miR-3972	hsa-miR-4695-5p	hsa-miR-4695-3p	hsa-miR-1290	hsa-miR-6084	hsa-miR-1256	hsa-miR-4418	hsa-miR-6127	hsa-miR-4684-5p	hsa-miR-4684-3p	hsa-miR-4253
DC001v1	Fig 3D,E,F,F,G,I,J,K,L,M,S4	Stability of whole blood	1 hour	0.01	0.01	0.01	0.01	0.219909	27.4886	0.01	52.3382	14.2941	0.01	0.01	0.01	0.01	0.01	0.01	0.01	0.921522	0.01	0.01	0.01	0.01	0.01	30.7872	0.01	1.75927	0.01	0.01	0.01	0.01	0.01	0.01	0.420695	0.01	2.31382	0.01	0.01	0.01	0.219909	0.01	0.01	0.01	0.01	0.01	0.01	0.01	0.01
DC001v2	Fig 3D,I,J,K,L,M,S4	Stability of whole blood	6 hours (rt)	0.01	0.01	0.01	0.01	0.01	25.1179	0.17204	49.7196	12.5589	0.01	0.01	0.01	0.01	0.01	0.01	0.01	1.26163	0.01	0.01	0.01	0.01	0.01	31.6554	0.01	1.7204	0.01	0.01	0.01	0.01	0.17204	0.01	0.16456	0.01	1.48104	0.01	0.01	0.01	0.01	0.01	0.01	0.01	0.01	0.01	0.01	0.01	0.01
DC001v3	Fig 3E,I,J,K,L,M,S4	Stability of whole blood	1 days	0.01	0.01	0.01	0.01	0.285926	25.1615	0.01	42.3171	14.2963	0.01	0.01	0.01	0.01	0.01	0.01	0.01	0.599084	0.01	0.01	0.01	0.01	0.01	25.4474	0.01	0.01	0.01	0.01	0.01	0.01	0.01	0.01	0.273495	0.01	2.46145	0.01	0.01	0.01	0.01	0.01	0.01	0.01	0.01	0.01	0.01	0.01	0.01
DC001v4	Fig 3F,I,J,K,L,M,S4	Stability of whole blood	2 days	0.01	0.01	0.01	0.01	1.0503	25.5573	0.01	43.4125	13.6539	0.01	0.01	0.01	0.01	0.01	0.01	0.01	2.5674	0.01	0.01	0.01	1.00464	0.01	30.4587	0.01	3.8511	0.01	0.01	0.01	0.01	0.01	0.01	0.334879	0.01	1.67439	0.01	0.01	0.01	0.01	0.01	0.01	0.01	0.01	0.01	0.01	0.01	0.01
DC001v5	Fig 3G,I,J,K,L,M,S4	Stability of whole blood	3 days	0.01	0.01	0.01	0.01	0.01	22.079	0.01	35.4427	8.71541	0.01	0.01	0.01	0.01	0.01	0.01	0.01	0.608695	0.01	0.01	0.01	0.01	0.01	31.9565	0.01	0.581027	0.01	0.01	0.01	0.01	0.01	0.01	0.01	0.01	0.01	0.01	0.01	0.01	0.01	0.01	0.01	0.01	0.01	0.01	0.01	0.01	0.01
DC002v1	Fig 3D,E,F,F,G,I,J,K,L,M,S4	Stability of whole blood	1 hour	0.01	0.01	0.01	0.01	0.446534	28.2805	0.297689	58.6447	17.5637	0.01	0.01	0.01	0.01	0.01	0.01	0.01	0.311865	0.01	0.01	0.01	0.01	0.01	50.4583	0.01	1.78613	0.01	0.01	0.01	0.01	0.148845	0.01	0.142373	0.595378	2.98983	0.01	0.01	0.01	0.01	0.01	0.01	0.01	0.01	0.01	0.01	0.01	0.01
DC002v2	Fig 3D,I,J,K,L,M,S4	Stability of whole blood	6 hours (rt)	0.01	0.01	0.01	0.01	1.78551	23.8068	0.01	48.2087	13.8873	0.01	0.01	0.01	0.01	0.01	0.01	0.01	1.03919	0.01	0.01	0.01	0.01	0.01	46.0265	0.01	3.37263	0.01	0.01	0.01	0.01	0.01	0.01	0.379529	0.01	3.79529	0.01	0.01	0.01	0.01	0.01	0.01	0.01	0.01	0.01	0.01	0.01	0.01
DC002v3	Fig 3E,I,J,K,L,M,S4	Stability of whole blood	1 days	0.01	0.01	0.01	0.01	2.18626	23.1119	0.01	49.347	17.4901	0.01	1.03066	0.01	0.01	0.01	0.01	0.01	0.327195	0.01	0.01	0.01	0.01	0.01	73.2397	0.01	2.18626	0.01	0.01	0.490793	0.01	0.01	0.01	0.746859	0.01	1.34435	0.01	0.01	0.01	0.01	0.01	0.01	0.01	0.01	0.01	0.01	0.01	0.01
DC002v4	Fig 3F,I,J,K,L,M,S4	Stability of whole blood	2 days	0.01	0.01	0.01	0.01	0.815179	21.4664	0.543453	54.8887	17.1188	0.01	0.01	0.01	0.01	0.01	0.01	0.01	1.13866	0.01	0.01	0.01	0.01	0.01	45.3783	0.01	1.35863	0.01	0.01	1.99266	0.01	0.815179	0.01	0.779736	0.01	3.11895	0.01	0.01	0.01	0.01	0.01	0.01	0.01	0.01	0.01	0.01	0.01	0.01
DC002v5	Fig 3G,I,J,K,L,M,S4	Stability of whole blood	3 days	0.01	0.01	0.01	0.01	1.95657	16.6309	1.95657	38.1532	20.544	0.01	5.38058	0.01	0.01	0.01	0.01	0.01	2.04974	0.01	0.01	0.01	0.01	0.01	74.3498	0.01	0.01	0.01	0.01	0.01	0.01	0.978286	0.01	5.61451	0.01	0.01	0.01	0.01	0.01	0.01	0.01	0.01	0.01	0.01	0.01	0.01	0.01	0.01
DC003v1	Fig 3D,E,F,F,G,I,J,K,L,M,S4	Stability of whole blood	1 hour	0.01	0.01	0.01	0.01	0.01	13.1333	0.01	41.3899	12.3374	0.01	0.218889	0.01	0.01	0.01	0.01	0.01	0.208466	0.01	0.01	0.01	0.01	0.01	31.8384	0.01	1.79091	0.01	0.01	0.01	0.01	0.01	0.01	0.190338	0.01	1.14203	0.01	0.01	0.01	0.01	0.01	0.01	0.01	0.01	0.01	0.01	0.01	0.01
DC003v2	Fig 3D,I,J,K,L,M,S4	Stability of whole blood	6 hours (rt)	0.01	0.01	0.01	0.01	1.21709	15.4165	0.01	38.7441	11.7652	0.01	0.01	0.01	0.01	0.01	0.01	0.01	0.01	0.01	0.01	0.01	0.01	0.01	39.7584	0.01	1.01424	0.01	0.01	0.01	0.01	0.01	0.01	1.16418	0.202849	3.10447	0.01	0.01	0.01	0.01	0.01	0.01	0.01	0.01	0.01	0.01	0.01	0.01
DC003v3	Fig 3E,I,J,K,L,M,S4	Stability of whole blood	1 days	0.01	0.01	0.01	0.01	2.31987	20.8788	0.01	44.7403	12.5936	0.01	0.01	0.01	0.01	0.01	0.01	0.01	0.694383	0.01	0.01	0.01	0.01	0.01	37.7807	0.01	0.66282	0.01	0.01	0.01	0.01	0.01	0.01	3.17001	0.01	2.53601	0.01	0.01	0.01	0.01	0.01	0.01	0.01	0.01	0.01	0.01	0.01	0.01
DC003v4	Fig 3F,I,J,K,L,M,S4	Stability of whole blood	2 days	0.01	0.01	0.01	0.01	1.21829	14.6195	0.01	39.5946	15.6348	0.01	0.01	0.01	0.01	0.01	0.01	0.01	1.70175	0.01	0.01	0.01	0.01	0.01	39.7976	0.01	2.23354	0.01	0.203049	0.01	0.01	0.406098	0.01	2.33065	0.01	3.88442	0.01	0.01	0.01	0.609147	0.01	0.01	0.01	0.01	0.01	0.01	0.01	0.01
DC003v5	Fig 3G,I,J,K,L,M,S4	Stability of whole blood	3 days	0.01	0.01	0.01	0.01	0.819147	23.3457	0.01	38.9095	13.1063	0.01	0.01	0.01	0.01	0.01	0.01	0.01	1.28723	0.01	0.01	0.01	0.01	0.01	25.3935	0.409573	0.819147	0.01	0.01	0.01	0.01	0.01	0.01	0.783531	0.01	1.1753	0.01	0.01	0.01	0.01	0.01	0.01	0.01	0.01	0.01	0.01	0.01	0.01
DC004v1	Fig 3D,E,F,F,G,I,J,K,L,M,S4	Stability of whole blood	1 hour	0.01	0.01	0.01	0.01	0.775217	18.7603	0.01	40.0012	10.2329	0.01	0.01	0.01	0.511643	0.01	0.01	0.01	0.324853	0.01	0.01	0.01	0.01	0.01	58.6064	0.01	0.46513	0.01	0.01	0.01	0.01	0.01	0.01	1.33472	0.01	2.52114	0.01	0.01	0.01	0.01	0.01	0.01	0.01	0.01	0.01	0.01	0.01	0.01
DC004v2	Fig 3D,I,J,K,L,M,S4	Stability of whole blood	6 hours (rt)	0.01	0.01	0.01	0.01	0.01	17.8369	0.424689	52.6614	10.6172	0.01	0.700737	0.01	0.01	0.01	0.01	0.01	0.889825	0.01	0.01	0.01	0.01	0.01	47.7775	0.01	2.12345	0.01	0.01	0.01	0.01	0.01	0.01	1.42179	0.01	1.01556	0.01	0.01	0.01	0.424689	0.01	0.01	0.01	0.01	0.01	0.01	0.01	0.01
DC004v3	Fig 3E,I,J,K,L,M,S4	Stability of whole blood	1 days	0.01	0.01	0.01	0.01	0.01	11.0542	0.01	61.4614	14.1494	0.01	0.01	0.01	0.01	0.01	0.01	0.01	0.01	0.01	0.01	0.01	0.01	0.01	66.3253	0.01	0.884337	0.01	0.01	0.01	0.01	0.01	0.01	0.845888	0.01	1.69178	0.01	0.01	0.01	0.01	0.01	0.01	0.01	0.01	0.01	0.01	0.01	0.01
DC004v4	Fig 3F,I,J,K,L,M,S4	Stability of whole blood	2 days	0.01	0.01	0.01	0.01	1.72144	17.2144	0.01	33.568	13.3411	0.01	0.01	0.01	0.01	0.01	1.35256	0.01	2.70512	0.01	0.01	0.01	0.01	0.01	47.7699	0.01	3.44288	0.01	0.430359	0.01	0.01	0.01	0.01	0.411648	0.01	0.01	0.01	0.01	0.01	0.01	0.01	0.01	0.01	0.01	0.01	0.01	0.01	0.01
DC004v5	Fig 3G,I,J,K,L,M,S4	Stability of whole blood	3 days	0.01	0.01	0.01	0.01	0.01	18.3803	0.01	31.3546	11.8931	0.01	0.01	0.01	0.01	0.01	0.56634	0.01	2.26536	0.01	0.01	0.01	0.01	0.01	44.329	0.01	1.08119	0.01	0.540597	0.01	0.01	0.01	0.01	0.01	0.01	1.55128	0.01	0.01	0.01	0.01	0.01	0.01	0.01	0.01	0.01	0.01	0.01	0.01
DC005v1	Fig 3D,E,F,F,G,I,J,K,L,M,S4	Stability of whole blood	1 hour	0.01	0.01	0.01	0.01	0.453698	22.4581	0.01	52.4022	13.611	0.01	0.499068	0.01	0.01	0.01	0.01	0.01	1.66356	0.01	0.01	0.01	0.216986	0.01	50.1337	0.01	1.81479	0.01	0.01	0.01	0.01	0.01	0.01	1.5189	0.01	0.01	0.01	0.01	0.01	0.01	0.01	0.01	0.01	0.01	0.01	0.01	0.01	0.01
DC005v2	Fig 3D,I,J,K,L,M,S4	Stability of whole blood	6 hours (rt)	0.01	0.01	0.01	0.01	0.955847	25.6486	0.01	47.9517	16.4087	0.01	0.175239	0.01	0.01	0.01	0.01	0.01	0.166894	0.01	0.01	0.01	0.01	0.01	50.6599	0.01	1.59308	0.01	0.159308	0.01	0.01	0.01	0.01	0.609526	0.01	0.457144	0.01	0.01	0.01	0.159308	0.01	0.01	0.01	0.01	0.01	0.01	0.01	0.01
DC005v3	Fig 3E,I,J,K,L,M,S4	Stability of whole blood	1 days	0.01	0.01	0.01	0.01	0.01	26.9934	0.01	37.4684	14.5039	0.01	0.886349	0.01	0.01	0.01	0.01	0.01	0.422071	0.01	0.01	0.01	0.01	0.01	64.4617	0.805772	2.41732	0.01	1.20866	0.01	0.01	0.01	0.01	0.385369	0.01	0.770738	0.01	0.01	0.01	0.01	0.01	0.01	0.01	0.01	0.01	0.01	0.01	0.01
DC005v4	Fig 3F,I,J,K,L,M,S4	Stability of whole blood	2 days	0.01	0.01	0.01	0.01	1.79175	23.2928	0.895877	47.9294	15.2299	0.01	0.01	0.01	0.01	0.01	0.01	0.01	0.469269	0.01	0.01	0.01	0.01	0.01	52.4088	0.01	2.68763	0.01	0.01	0.01	0.01	0.01	0.01	2.99924	0.01	0.01	0.01	0.01	0.01	0.01	0.01	0.01	0.01	0.01	0.01	0.01	0.01	0.01
DC005v5	Fig 3G,I,J,K,L,M,S4	Stability of whole blood	3 days	0.01	0.01	0.01	0.01	0.371562	21.179	0.01	52.3903	7.43124	0.01	0.01	0.01	0.01	0.01	0.01	0.01	1.94628	0.01	0.01	0.01	0.01	0.01	49.7893	0.371562	2.9725	0.01	0.01	0.01	1.16777	0.01	0.01	0.710814	0.01	0.01	0.01	0.01	0.01	0.01	0.01	0.01	0.01	0.01	0.01	0.01	0.01	0.01
DC016v1	Fig 2D,E,F,H,I,S2	Difference among blood tubes	EDTA・2Na	0.01	0.01	0.01	0.01	1.46907	23.0643	1.32216	42.7498	10.5773	0.461706	0.323194	0.01	0.01	0.01	0.01	0.01	0.01	0.01	0.01	0.01	0.01	0.01	34.8169	0.01	1.76288	0.01	0.01	0.01	0.01	0.01	0.01	0.01	0.01	1.40519	0.01	0.01	0.01	0.01	0.01	0.01	0.01	0.01	0.01	0.01	0.01	0.01
DC016v2	Fig 2D,H,I,S2	Difference among blood tubes	EDTA・2K	0.01	0.01	0.01	0.01	0.641947	21.8262	0.48146	32.5788	9.14775	0.01	0.01	0.01	0.01	0.01	0.01	0.01	1.1769	0.01	0.01	0.01	0.01	0.01	31.2949	0.01	4.65412	0.01	0.01	0.01	0.01	0.01	0.01	0.01	0.01	0.767545	0.01	0.01	0.01	0.01	0.01	0.01	0.01	0.01	0.01	0.01	0.01	0.01
DC016v3	Fig 2E,H,I,S2	Difference among blood tubes	NaF	0.01	0.01	0.01	0.01	0.702624	23.1866	0.01	33.0233	4.91837	1.47216	0.386443	0.01	0.01	0.01	0.01	0.01	0.01	0.01	0.01	0.01	0.01	0.01	29.1589	0.01	6.67493	0.01	0.351312	0.01	0.01	0.01	0.01	0.01	0.01	2.01623	0.01	0.01	0.01	0.01	0.01	0.01	0.01	0.01	0.01	0.01	0.01	0.01
DC016v4	Fig 2F,H,I,S2	Difference among blood tubes	Citrate	0.01	0.01	0.01	0.01	11.1171	64.2322	0.01	61.7617	23.4695	7.76433	0.01	0.01	0.01	0.01	0.01	0.01	0.01	0.01	0.01	0.01	0.01	0.01	98.8188	0.01	0.01	0.01	3.7057	0.01	0.01	0.01	0.01	10.6338	0.01	0.01	0.01	0.01	0.01	7.41141	0.01	0.01	0.01	0.01	0.01	0.01	0.01	0.01
DC017v1	Fig 2D,E,F,H,I,S2	Difference among blood tubes	EDTA・2Na	0.01	0.01	0.01	0.01	0.229473	22.2589	0.01	33.962	9.17892	0.01	0.504841	0.01	0.01	0.01	0.01	0.01	2.404	0.01	0.01	0.01	0.01	0.01	50.2546	0.01	0.917892	0.01	0.01	0.01	0.01	0.01	0.01	0.01	0.01	0.01	0.01	0.01	0.01	0.01	0.01	0.01	0.01	0.01	0.01	0.01	0.01	0.01
DC017v2	Fig 2D,H,I,S2	Difference among blood tubes	EDTA・2K	0.01	0.01	0.01	0.01	1.00695	18.7293	0.01	35.4447	10.0695	0.01	0.01	0.01	0.01	0.01	0.01	0.01	0.843922	0.01	0.01	0.01	0.01	0.01	42.8962	0.01	3.82642	0.01	0.01	0.01	0.01	0.01	0.01	0.577903	0.01	0.01	0.01	0.01	0.01	0.01	0.01	0.01	0.01	0.01	0.01	0.01	0.01	0.01
DC017v3	Fig 2E,H,I,S2	Difference among blood tubes	NaF	0.01	0.01	0.01	0.01	0.604719	10.8849	0.01	30.8407	12.6991	0.01	0.01	0.01	0.01	0.01	0.01	0.01	0.01	0.01	0.01	0.01	0.01	0.01	26.0029	0.01	0.01	0.01	0.01	0.01	0.01	0.01	0.01	0.01	0.01	0.01	0.01	0.01	0.01	0.01	0.01	0.01	0.01	0.01	0.01	0.01	0.01	0.01
DC017v4	Fig 2F,H,I,S2	Difference among blood tubes	Citrate	0.01	0.01	0.01	0.01	0.01	15.9651	0.01	23.5275	8.40268	0.01	0.01	0.01	0.01	0.01	0.01	0.01	0.01	0.01	0.01	0.01	0.01	0.01	31.9302	0.01	4.20134	0.01	0.01	0.01	0.01	0.840268	0.01	11.2523	0.01	0.01	0.01	0.01	0.01	0.01	0.01	0.01	0.01	0.01	0.01	0.01	0.01	0.01
DC018v1	Fig 2D,E,F,H,I,S2	Difference among blood tubes	EDTA・2Na	0.01	0.01	0.01	0.01	1.22638	30.1689	0.01	46.1118	9.56575	0.01	0.269803	0.01	0.01	0.01	0.01	0.01	0.01	0.01	0.01	0.01	0.01	0.01	33.3575	0.01	3.43386	0.01	0.01	0.01	0.01	0.01	0.01	0.01	0.01	1.17306	0.01	0.01	0.01	0.01	0.01	0.01	0.01	0.01	0.01	0.01	0.01	0.01
DC018v2	Fig 2D,H,I,S2	Difference among blood tubes	EDTA・2K	0.01	0.01	0.01	0.01	0.68783	24.7619	0.458553	37.3721	12.1517	0.01	0.01	0.01	0.01	0.01	0.01	0.01	0.01	0.01	0.01	0.01	0.01	0.01	44.2504	0.01	3.8977	0.01	0.01	0.01	0.01	0.01	0.01	0.438616	0.01	1.31585	0.01	0.01	0.01	0.01	0.01	0.01	0.01	0.01	0.01	0.01	0.01	0.01
DC018v3	Fig 2E,H,I,S2	Difference among blood tubes	NaF	0.01	0.01	0.01	0.01	1.73881	42.6008	0.869404	54.3378	25.2127	0.01	0.01	0.01	0.01	0.01	0.01	0.01	0.01	0.01	0.01	0.01	0.01	0.01	19.5616	0.01	3.91232	0.01	1.30411	0.01	0.01	0.01	0.01	0.01	0.01	1.24741	0.01	0.01	0.01	0.01	0.01	0.01	0.01	0.01	0.01	0.01	0.01	0.01
DC018v4	Fig 2F,H,I,S2	Difference among blood tubes	Citrate	0.01	0.01	0.01	0.01	0.01	51.5254	0.01	76.1996	19.5942	0.760268	0.01	0.01	0.01	0.01	0.01	0.01	0.760268	0.01	0.01	0.01	0.01	0.01	47.8969	0.01	4.35426	0.01	0.01	0.01	0.01	0.01	0.01	0.01	0.01	1.38832	0.01	0.01	0.01	0.01	0.01	0.01	0.01	0.01	0.01	0.01	0.01	0.01
DC019v1	Fig 2D,E,F,H,I,S2	Difference among blood tubes	EDTA・2Na	0.01	0.01	0.01	0.01	1.18818	21.7833	0.01	39.8041	10.6936	0.01	0.6535	0.01	0.01	0.01	0.01	0.01	0.829841	0.01	0.01	0.01	0.01	0.01	39.408	0.01	3.36652	0.01	0.01	0.829841	0.01	0.01	0.01	0.757681	0.01	0.568261	0.01	0.01	0.01	0.01	0.01	0.01	0.01	0.01	0.01	0.01	0.01	0.01
DC019v2	Fig 2D,H,I,S2	Difference among blood tubes	EDTA・2K	0.01	0.01	0.01	0.01	1.1689	18.0011	0.01	33.6644	7.24719	0.01	0.01	0.01	0.01	0.01	0.734739	0.01	0.01	0.01	0.01	0.01	0.01	0.01	44.6521	0.01	1.87024	0.01	0.01	0.01	0.01	0.01	0.01	0.670848	0.701341	1.11808	0.01	0.01	0.01	0.01	0.01	0.01	0.01	0.01	0.01	0.01	0.01	0.01
DC019v3	Fig 2E,H,I,S2	Difference among blood tubes	NaF	0.01	0.01	0.01	0.01	0.01	18.8497	0.01	39.1132	11.7811	0.01	1.03673	0.01	0.01	0.01	0.01	0.01	0.987366	0.01	0.01	0.01	0.01	0.01	34.872	0.01	1.88497	0.01	1.88497	0.01	0.01	0.01	0.01	4.05679	0.471243	0.01	0.01	0.01	0.01	0.01	0.01	0.01	0.01	0.01	0.01	0.01	0.01	0.01
DC019v4	Fig 2F,H,I,S2	Difference among blood tubes	Citrate	0.01	0.01	0.01	0.01	0.01	29.3452	0.01	39.4326	10.0874	0.01	0.01	0.01	0.01	0.01	0.01	0.01	0.01	0.01	0.01	0.01	0.01	0.01	54.1052	0.01	0.01	0.01	0.01	0.01	0.01	0.01	0.01	2.6315	0.01	3.50867	0.01	0.01	0.01	0.01	0.01	0.01	0.01	0.01	0.01	0.01	0.01	0.01
DC020v1	Fig 2D,E,F,H,I,S2	Difference among blood tubes	EDTA・2Na	0.01	0.01	0.01	0.01	1.05817	27.7769	1.32271	42.8558	9.52352	0.01	0.01	0.01	0.01	0.01	0.01	0.01	0.01	0.01	0.01	0.01	0.01	0.01	65.6065	0.01	1.8518	0.01	0.01	0.27714	0.01	0.01	0.01	0.759121	0.01	1.01216	0.01	0.01	0.01	0.01	0.01	0.01	0.01	0.01	0.01	0.01	0.01	0.01
DC020v2	Fig 2D,H,I,S2	Difference among blood tubes	EDTA・2K	0.01	0.01	0.01	0.01	1.06131	20.5187	0.01	37.1459	12.0282	0.01	0.01	0.01	0.01	0.01	0.01	0.01	0.01	0.01	0.01	0.01	0.01	0.01	59.7872	0.01	2.12262	0.01	0.01	0.01	0.01	0.353771	0.01	2.36872	0.01	0.338389	0.01	0.01	0.01	0.01	0.01	0.01	0.01	0.01	0.01	0.01	0.01	0.01
DC020v3	Fig 2E,H,I,S2	Difference among blood tubes	NaF	0.01	0.01	0.0584796	0.01	0.01	26.4036	0.01	38.0702	4.29825	0.01	1.35088	0.01	0.01	0.01	0.01	0.01	0.01	0.01	0.01	0.01	0.01	0.01	44.8246	0.01	2.45614	0.01	0.614036	0.643276	0.01	0.01	0.01	0.587339	0.01	0.01	0.01	0.01	0.01	0.01	0.01	0.01	0.01	0.01	0.01	0.01	0.01	0.01
DC020v4	Fig 2F,H,I,S2	Difference among blood tubes	Citrate	0.01	0.01	0.01	0.01	2.09788	23.0767	0.01	75.5236	19.5802	0.01	0.01	0.01	0.01	0.01	0.01	0.01	0.01	0.01	0.01	0.01	0.01	0.01	60.8385	0.01	0.01	0.01	0.01	0.01	0.01	0.699293	0.01	0.01	0.01	1.33778	0.01	0.01	0.01	0.01	0.01	0.01	0.01	0.01	0.01	0.01	0.01	0.01
DC026t04x01d	Fig 4D	Stability of plasma	4C, 1 day	0.01	0.01	0.01	0.01	0.413457	19.4325	0.01	43.8265	13.6441	0.01	2.72882	0.01	0.01	0.01	0.01	0.01	0.01	0.01	0.01	0.01	0.01	0.01	41.7592	0.01	0.01	0.01	0.01	0.01	0.01	0.01	0.01	0.395481	0.01	0.790962	0.01	0.01	0.01	0.01	0.01	0.01	0.01	0.01	0.01	0.01	0.01	0.01
DC026t04x01h	Fig 4D,E,F,G,H	Stability of plasma	4C, 1 hour	0.01	0.01	0.01	0.01	3.75963	25.6338	0.341784	57.4198	19.8235	0.01	0.375963	0.01	0.01	0.01	0.01	0.01	1.07418	0.01	0.01	0.01	0.01	0.01	54.6855	0.01	1.70892	0.01	0.01	0.01	0.01	0.01	0.01	0.980772	0.01	1.96154	0.01	0.01	0.01	0.01	0.01	0.01	0.01	0.01	0.01	0.01	0.01	0.01
DC026t04x03d	Fig 4E	Stability of plasma	4C, 3 days	0.01	0.01	0.01	0.01	0.739753	28.3572	0.01	47.3442	15.2882	0.01	0.271243	0.01	0.01	0.01	0.01	0.01	0.01	0.01	0.01	0.01	0.01	0.01	39.4535	0.01	2.21926	0.01	0.01	0.01	0.01	0.01	0.01	0.70759	0.01	2.5945	0.01	0.01	0.01	0.01	0.01	0.01	0.01	0.01	0.01	0.01	0.01	0.01
DC026t04x05d	Fig 4F	Stability of plasma	4C, 5 days	0.01	0.01	0.01	0.01	0.722956	21.6887	0.01	43.3774	12.2903	0.01	0.01	0.01	0.01	0.01	0.01	0.01	0.01	0.01	0.01	0.01	0.01	0.01	43.7388	0.01	5.06069	0.01	0.01	0.01	0.01	0.01	0.01	2.76609	0.01	2.76609	0.01	0.01	0.01	0.01	0.01	0.01	0.01	0.01	0.01	0.01	0.01	0.01
DC026t04x07d	Fig 4G	Stability of plasma	4C, 7 days	0.01	0.01	0.01	0.01	0.01	32.8421	0.01	57.158	11.6842	0.01	0.694738	0.01	0.01	0.01	0.01	0.01	0.330827	0.01	0.01	0.01	0.01	0.01	41.0527	0.01	3.78948	0.01	0.01	0.01	0.01	0.01	0.01	0.30206	0.01	8.15562	0.01	0.01	0.01	0.01	0.01	0.01	0.01	0.01	0.01	0.01	0.01	0.01
DC026t04x30d	Fig 4H	Stability of plasma	4C, 30 days	0.01	0.01	0.01	0.01	0.01	29.3431	0.01	36.2928	13.8994	0.01	0.01	0.01	0.01	0.01	0.01	0.01	0.01	0.01	0.01	0.01	0.01	0.01	42.0843	0.01	0.386094	0.01	0.01	0.01	0.01	0.01	0.01	0.738615	0.01	1.10792	0.01	0.01	0.01	0.01	0.01	0.01	0.01	0.01	0.01	0.01	0.01	0.01
DC026t20x01d	Fig 5D	Stability of plasma	[-]20C, 1 day	0.01	0.01	0.01	0.01	0.372779	28.3312	1.11834	46.2246	14.9112	0.01	0.01	0.01	0.01	0.01	0.01	0.01	0.01	0.01	0.01	0.01	0.01	0.01	54.7985	0.01	3.35501	0.01	0.01	0.01	0.01	0.01	0.01	2.13943	0.01	1.78286	0.01	0.01	0.01	0.01	0.01	0.01	0.01	0.01	0.01	0.01	0.01	0.01
DC026t20x01h	Fig 5D,E,F,G,H	Stability of plasma	[-]20C, 1 hour	0.01	0.01	0.01	0.01	1.79068	41.1857	0.01	44.7671	11.0425	0.01	0.328292	0.01	0.01	0.01	0.01	0.01	0.625318	0.01	0.01	0.01	0.01	0.01	41.7826	0.01	0.298447	0.01	0.01	0.01	0.01	0.01	0.01	0.01	0.01	4.85301	0.01	0.01	0.01	0.01	0.01	0.01	0.01	0.01	0.01	0.01	0.01	0.01
DC026t20x03d	Fig 5E	Stability of plasma	[-]20C, 3 days	0.01	0.01	0.01	0.01	0.677974	38.6445	0.01	52.882	19.8872	0.01	0.497181	0.01	0.01	0.01	0.01	0.01	1.42052	0.01	0.01	0.01	0.01	0.01	56.2719	0.01	3.38987	0.01	0.01	0.01	0.01	0.01	0.01	0.432331	0.01	3.24249	0.01	0.01	0.01	0.225991	0.01	0.01	0.01	0.01	0.01	0.01	0.01	0.01
DC026t20x05d	Fig 5F	Stability of plasma	[-]20C, 5 days	0.01	0.01	0.01	0.01	2.50006	37.501	0.01	51.2513	11.0003	0.01	0.01	0.01	0.01	0.01	0.01	0.01	1.30956	0.01	0.01	0.01	0.01	0.01	59.0015	0.01	1.25003	0.01	0.01	0.01	0.01	0.250006	0.239137	0.956546	0.01	2.15223	0.01	0.01	0.01	0.01	0.01	0.01	0.01	0.01	0.01	0.01	0.01	0.01
DC026t20x07d	Fig 5G	Stability of plasma	[-]20C, 7 days	0.01	0.01	0.01	0.01	1.94903	31.1845	0.01	46.7768	14.6177	0.01	0.01	0.01	0.535984	0.01	0.01	0.01	1.53138	0.01	0.01	0.01	0.01	0.01	65.7798	0.01	1.46177	0.01	0.01	0.01	0.01	0.01	0.01	0.01	1.94903	1.39822	0.01	0.01	0.01	0.487258	0.01	0.01	0.01	0.01	0.01	0.01	0.01	0.01
DC026t20x30d	Fig 5H	Stability of plasma	[-]20C, 30 days	0.01	0.01	0.01	0.01	2.83398	42.5097	0.566796	48.1777	26.6394	0.01	0.01	0.01	0.01	0.01	0.01	0.01	0.593787	0.01	0.01	0.01	0.01	0.01	69.9994	0.01	0.283398	0.01	0.01	0.01	0.01	0.01	0.01	1.08431	0.01	0.542153	0.01	0.01	0.01	0.01	0.01	0.01	0.01	0.01	0.01	0.01	0.01	0.01
DC027t04x01d	Fig 4D	Stability of plasma	4C, 1 day	0.01	0.01	0.01	0.01	1.4802	16.2822	0.01	37.8931	14.802	0.01	0.01	0.01	0.01	0.01	0.01	0.01	0.01	0.01	0.01	0.01	0.01	0.01	63.0565	0.01	3.25644	0.01	0.01	0.01	0.01	0.01	0.01	1.41584	0.01	0.566337	0.01	0.01	0.01	0.01	0.01	0.01	0.01	0.01	0.01	0.01	0.01	0.01
DC027t04x01h	Fig 4D,E,F,G,H	Stability of plasma	4C, 1 hour	0.01	0.01	0.01	0.01	1.51103	24.7809	0.01	41.1001	14.8081	0.01	0.01	0.01	0.01	0.01	0.01	0.01	0.01	0.01	0.01	0.01	0.01	0.01	66.1832	0.01	2.71986	0.01	0.01	0.01	0.01	0.01	0.01	0.867201	0.01	2.89067	0.01	0.01	0.01	0.01	0.01	0.01	0.01	0.01	0.01	0.01	0.01	0.01
DC027t04x03d	Fig 4E	Stability of plasma	4C, 3 days	0.01	0.01	0.01	0.01	1.07141	24.6424	1.33926	37.2315	11.7855	0.01	0.883914	0.01	0.01	0.01	0.01	0.01	0.280607	0.01	0.01	0.01	0.01	0.01	48.7492	0.535705	0.01	0.01	0.267853	0.01	0.01	0.01	0.01	1.28103	0.01	3.33069	0.01	0.01	0.01	0.01	0.01	0.01	0.01	0.01	0.01	0.01	0.01	0.01
DC027t04x05d	Fig 4F	Stability of plasma	4C, 5 days	0.01	0.01	0.01	0.01	0.01	24.9375	0.01	43.3125	14.4375	0.01	0.01	0.01	0.01	0.01	0.01	0.01	0.916667	0.01	0.01	0.01	0.01	0.01	60.375	0.01	0.4375	0.01	0.01	0.01	0.01	0.01	0.01	1.25543	0.01	2.51087	0.01	0.01	0.01	0.01	0.01	0.01	0.01	0.01	0.01	0.01	0.01	0.01
DC027t04x07d	Fig 4G	Stability of plasma	4C, 7 days	0.01	0.01	0.01	0.01	0.494268	14.3338	0.01	38.5529	13.3452	0.01	0.01	0.01	0.01	0.01	0.01	0.01	1.55341	0.01	0.01	0.01	0.01	0.01	43.4956	0.01	4.94268	0.01	0.01	0.01	0.01	0.01	0.01	2.36389	0.01	2.36389	0.01	0.01	0.01	0.01	0.01	0.01	0.01	0.01	0.01	0.01	0.01	0.01
DC027t04x30d	Fig 4H	Stability of plasma	4C, 30 days	0.01	0.01	0.01	0.01	1.85755	10.2165	0.01	34.3647	11.1453	0.01	0.01	0.01	0.01	0.01	0.01	0.01	0.973003	0.01	0.01	0.01	0.01	0.01	51.0826	0.01	0.01	0.01	0.01	0.01	0.01	0.01	0.01	0.01	0.01	3.55358	0.01	0.01	0.01	0.928775	0.01	0.01	0.01	0.01	0.01	0.01	0.01	0.01
DC027t20x01d	Fig 5D	Stability of plasma	[-]20C, 1 day	0.01	0.01	0.01	0.01	0.915556	27.0089	0.01	65.0045	9.15556	0.01	0.01	0.01	0.01	0.01	0.01	0.01	0.01	0.01	0.01	0.01	0.01	0.01	71.4134	0.01	5.03556	0.01	0.01	0.01	0.01	0.01	0.01	0.437875	0.01	1.31362	0.01	0.01	0.01	0.01	0.01	0.01	0.01	0.01	0.01	0.01	0.01	0.01
DC027t20x01h	Fig 5D,E,F,G,H	Stability of plasma	[-]20C, 1 hour	0.01	0.01	0.01	0.01	1.22514	22.2975	0.01	50.7207	17.1519	0.01	0.01	0.01	0.01	0.01	0.01	0.01	0.513391	0.01	0.01	0.01	0.01	0.01	63.4621	0.01	1.71519	0.01	0.01	0.01	0.01	0.01	0.01	0.01	0.01	3.51561	0.01	0.01	0.245027	0.01	0.01	0.01	0.01	0.01	0.01	0.01	0.01	0.01
DC027t20x03d	Fig 5E	Stability of plasma	[-]20C, 3 days	0.01	0.01	0.01	0.01	1.91024	30.8822	0.01	51.2581	22.2861	0.01	0.35021	0.01	0.01	0.01	0.01	0.01	0.333534	0.01	0.01	0.01	0.304531	0.01	91.0547	0.01	2.86536	0.01	0.01	0.01	0.01	0.01	0.01	0.913592	0.01	1.21812	0.01	0.01	0.01	0.01	0.01	0.01	0.01	0.01	0.01	0.01	0.01	0.01
DC027t20x05d	Fig 5F	Stability of plasma	[-]20C, 5 days	0.01	0.01	0.01	0.01	0.01	27.5227	0.01	32.4768	15.9632	0.01	0.01	0.01	0.01	0.01	0.01	0.01	3.46	0.01	0.01	0.01	0.01	0.01	85.8709	0.01	1.65136	0.01	0.550455	0.01	0.01	0.01	0.01	0.526522	0.01	3.15913	0.01	0.01	0.01	0.01	0.01	0.01	0.01	0.01	0.01	0.01	0.01	0.01
DC027t20x07d	Fig 5G	Stability of plasma	[-]20C, 7 days	0.01	0.01	0.01	0.01	0.904319	28.9382	0.01	57.4243	22.1558	0.01	0.01	0.01	0.01	0.01	0.01	0.01	3.31584	0.01	0.01	0.01	0.01	0.01	105.353	0.01	3.16512	0.01	0.01	0.01	0.01	0.01	0.01	1.73	0.01	0.865001	0.01	0.01	0.01	0.01	0.01	0.01	0.01	0.01	0.01	0.01	0.01	0.01
DC027t20x30d	Fig 5H	Stability of plasma	[-]20C, 30 days	0.01	0.01	0.01	0.01	0.313378	34.1582	0.313378	47.0067	22.8766	0.01	1.72358	0.01	0.01	0.01	0.01	0.01	0.328301	0.01	0.01	0.01	0.01	0.01	91.193	0.01	0.313378	0.01	0.01	0.01	0.01	0.01	0.01	3.59703	0.313378	1.79852	0.01	0.01	0.01	0.01	0.01	0.01	0.01	0.01	0.01	0.01	0.01	0.01
DC028t04x01d	Fig 4D	Stability of plasma	4C, 1 day	0.01	0.01	0.01	0.01	0.312573	25.9436	0.01	29.0693	14.3784	0.01	0.343831	0.01	0.01	0.01	0.01	0.01	0.982373	0.01	0.01	0.01	0.01	0.01	27.819	0.01	2.50059	0.01	0.01	0.654915	0.01	0.01	0.01	0.01	0.01	3.5878	0.01	0.01	0.01	0.01	0.01	0.01	0.01	0.01	0.01	0.01	0.01	0.01
DC028t04x01h	Fig 4D,E,F,G,H	Stability of plasma	4C, 1 hour	0.01	0.01	0.01	0.01	1.12234	22.1662	0.01	48.8219	11.504	0.01	0.01	0.01	0.01	0.01	0.01	0.01	2.35157	0.01	0.01	0.01	0.01	0.01	41.8072	0.01	1.9641	0.01	0.01	0.01	0.01	0.01	0.01	0.536772	0.01	1.07354	0.01	0.01	0.01	0.561171	0.01	0.01	0.01	0.01	0.01	0.01	0.01	0.01
DC028t04x03d	Fig 4E	Stability of plasma	4C, 3 days	0.01	0.01	0.01	0.01	0.01	29.8091	0.01	39.8696	9.31534	0.01	0.409875	0.01	0.01	0.01	0.01	0.01	0.01	0.01	0.01	0.01	0.01	0.01	30.1817	0.01	2.98091	0.01	0.01	0.01	0.01	0.01	0.01	1.42565	0.01	2.13848	0.01	0.01	0.01	0.745227	0.01	0.01	0.01	0.01	0.01	0.01	0.01	0.01
DC028t04x05d	Fig 4F	Stability of plasma	4C, 5 days	0.01	0.01	0.01	0.01	0.660154	23.4355	0.01	51.8221	9.24215	0.345795	1.08925	0.01	0.01	0.01	0.01	0.01	0.01	0.01	0.01	0.01	0.01	0.01	26.0761	0.01	2.64062	0.01	0.660154	0.01	0.01	0.01	0.01	1.2629	0.01	0.01	0.01	0.01	0.01	0.01	0.01	0.01	0.01	0.01	0.01	0.01	0.01	0.01
DC028t04x07d	Fig 4G	Stability of plasma	4C, 7 days	0.01	0.01	0.01	0.01	0.01	27.1983	0.01	34.0994	8.1189	0.01	0.01	0.01	0.01	0.01	0.01	0.01	0.01	0.01	0.01	0.01	0.01	0.01	23.1389	0.01	0.81189	0.01	0.01	0.01	0.01	0.01	0.01	3.49466	0.01	2.32977	0.01	0.01	0.01	0.01	0.01	0.01	0.01	0.01	0.01	0.01	0.01	0.01
DC028t04x30d	Fig 4H	Stability of plasma	4C, 30 days	0.01	0.01	0.01	0.01	1.18489	25.4751	0.01	36.1391	14.2187	0.01	0.651689	0.01	0.01	0.01	0.01	0.01	0.01	0.01	0.01	0.01	0.01	0.01	30.2147	0.01	3.55467	0.01	0.01	0.01	0.01	0.01	0.01	0.01	0.01	1.70006	0.01	0.01	0.01	0.01	0.01	0.01	0.01	0.01	0.01	0.01	0.01	0.01
DC028t20x01d	Fig 5D	Stability of plasma	[-]20C, 1 day	0.01	0.01	0.01	0.01	3.40847	26.3382	0.309861	35.9439	17.9719	0.01	0.681694	0.01	0.01	0.01	0.01	0.01	0.649233	0.01	0.01	0.01	0.01	0.01	29.4368	0.01	0.309861	0.01	0.01	0.01	0.01	0.01	0.01	0.01	0.01	1.48194	0.01	0.01	0.01	0.01	0.01	0.01	0.01	0.01	0.01	0.01	0.01	0.01
DC028t20x01h	Fig 5D,E,F,G,H	Stability of plasma	[-]20C, 1 hour	0.01	0.01	0.01	0.01	0.85462	26.4932	0.01	36.1789	11.6798	0.01	0.01	0.01	0.01	0.01	0.01	0.01	0.298439	0.01	0.01	0.01	0.01	0.01	27.063	0.01	0.284873	0.01	0.01	0.01	0.01	0.01	0.01	0.272488	0.01	1.63493	0.01	0.01	0.01	0.01	0.01	0.01	0.01	0.01	0.01	0.01	0.01	0.01
DC028t20x03d	Fig 5E	Stability of plasma	[-]20C, 3 days	0.01	0.01	0.01	0.01	1.2729	32.3316	0.01	39.7144	22.6576	0.01	0.01	0.01	0.01	0.01	0.01	0.01	0.266702	0.01	0.01	0.01	0.01	0.01	28.7675	0.01	1.78205	0.01	0.01	0.01	0.01	0.01	0.01	1.70457	0.01	0.730532	0.01	0.01	0.01	0.01	0.01	0.01	0.01	0.01	0.01	0.01	0.01	0.01
DC028t20x05d	Fig 5F	Stability of plasma	[-]20C, 5 days	0.01	0.01	0.01	0.01	0.01	27.0799	0.01	42.386	10.5965	0.01	0.01	0.01	0.01	0.01	0.01	0.01	0.616728	0.01	0.01	0.01	0.01	0.01	25.0195	0.01	2.64913	0.01	0.01	0.01	0.01	0.01	0.01	0.28155	0.01	1.1262	0.01	0.01	0.01	0.01	0.01	0.01	0.01	0.01	0.01	0.01	0.01	0.01
DC028t20x07d	Fig 5G	Stability of plasma	[-]20C, 7 days	0.01	0.01	0.01	0.01	1.27333	29.2867	0.01	47.5378	15.7044	0.01	0.01	0.01	0.01	0.01	0.01	0.01	1.33397	0.01	0.01	0.01	0.01	0.01	31.4089	0.01	4.24444	0.01	0.01	0.01	0.01	0.424444	0.01	1.21797	0.01	1.62396	0.01	0.01	0.01	0.01	0.01	0.01	0.01	0.01	0.01	0.01	0.01	0.01
DC028t20x30d	Fig 5H	Stability of plasma	[-]20C, 30 days	0.01	0.01	0.01	0.01	0.01	25.479	0.01	39.634	22.648	0.01	0.01	0.01	0.01	0.01	0.01	0.01	0.01	0.01	0.01	0.01	0.01	0.01	28.31	0.01	1.1324	0.01	0.01	0.01	0.01	0.01	0.01	1.08317	0.01	0.541583	0.01	0.01	0.01	0.01	0.01	0.01	0.01	0.01	0.01	0.01	0.01	0.01
DC029t04x01d	Fig 4D	Stability of plasma	4C, 1 day	0.01	0.01	0.01	0.01	0.900934	22.9738	0.900934	41.8934	15.3159	0.01	0.01	0.01	0.01	0.01	0.01	0.01	0.471918	0.01	0.01	0.01	0.01	0.01	100.004	0.01	0.900934	0.01	0.01	0.01	0.01	0.01	0.01	2.15441	0.01	0.430881	0.01	0.01	0.01	0.01	0.01	0.01	0.01	0.01	0.01	0.01	0.01	0.01
DC029t04x01h	Fig 4D,E,F,G,H	Stability of plasma	4C, 1 hour	0.01	0.01	0.01	0.01	0.303063	33.0339	0.303063	43.338	6.66739	0.01	0.333369	0.01	0.01	0.01	0.01	0.01	1.58747	0.01	0.01	0.01	0.01	0.01	125.165	0.01	1.81838	0.01	0.01	0.634989	0.01	0.01	0.01	0.869659	0.01	1.44943	0.01	0.01	0.303063	0.303063	0.01	0.01	0.01	0.01	0.01	0.01	0.01	0.01
DC029t04x03d	Fig 4E	Stability of plasma	4C, 3 days	0.01	0.01	0.01	0.01	2.3916	25.1118	0.01	44.6431	11.958	0.01	0.01	0.01	0.01	0.01	0.01	0.01	0.01	0.01	0.01	0.01	0.01	0.01	105.629	0.01	1.5944	0.01	0.01	0.01	0.01	0.01	0.01	2.66888	0.01	0.381269	0.01	0.01	0.01	0.01	0.01	0.01	0.01	0.01	0.01	0.01	0.01	0.01
DC029t04x05d	Fig 4F	Stability of plasma	4C, 5 days	0.01	0.01	0.01	0.01	2.94752	21.3695	0.01	28.7383	11.7901	0.01	0.01	0.01	0.01	0.01	0.01	0.01	0.01	0.01	0.01	0.01	0.01	0.01	77.3723	0.01	1.47376	0.01	0.01	0.01	0.01	0.01	0.01	4.22905	0.01	0.01	0.01	0.01	0.01	0.01	0.01	0.01	0.01	0.01	0.01	0.01	0.01	0.01
DC029t04x07d	Fig 4G	Stability of plasma	4C, 7 days	0.01	0.01	0.01	0.01	1.75213	25.6979	0.01	43.8032	15.1851	0.01	0.01	0.01	0.01	0.01	0.01	0.01	0.01	0.01	0.01	0.01	0.01	0.01	75.3415	0.01	1.75213	0.01	0.01	0.01	0.01	0.01	0.01	0.558649	0.01	3.3519	0.01	0.01	0.01	0.01	0.01	0.01	0.01	0.01	0.01	0.01	0.01	0.01
DC029t04x30d	Fig 4H	Stability of plasma	4C, 30 days	0.01	0.01	0.01	0.01	0.01	22.5067	0.01	35.7459	4.63372	0.01	0.01	0.01	0.01	0.01	0.01	0.01	0.01	0.01	0.01	0.01	0.01	0.01	54.2808	0.01	1.32392	0.01	0.01	0.01	0.01	0.01	0.01	0.01	0.01	5.06544	0.01	0.01	0.01	0.01	0.01	0.01	0.01	0.01	0.01	0.01	0.01	0.01
DC029t20x01d	Fig 5D	Stability of plasma	[-]20C, 1 day	0.01	0.01	0.01	0.01	0.40665	24.399	1.21995	53.6778	23.5857	0.01	0.01	0.01	0.01	0.01	0.01	0.01	0.852029	0.01	0.01	0.01	0.01	0.01	162.253	0.01	2.4399	0.01	0.01	0.01	0.01	0.01	0.01	1.16691	0.01	0.38897	0.01	0.01	0.01	0.01	0.01	0.01	0.01	0.01	0.01	0.01	0.01	0.01
DC029t20x01h	Fig 5D,E,F,G,H	Stability of plasma	[-]20C, 1 hour	0.01	0.01	0.01	0.01	4.30241	25.1998	0.01	60.2338	13.5219	0.01	0.01	0.01	0.01	0.01	0.01	0.01	1.93169	0.01	0.01	0.01	0.01	0.01	113.707	0.01	0.01	0.01	0.01	0.01	0.01	0.01	0.01	0.01	0.01	0.587907	0.01	0.01	0.01	0.01	0.01	0.01	0.01	0.01	0.01	0.01	0.01	0.01
DC029t20x03d	Fig 5E	Stability of plasma	[-]20C, 3 days	0.01	0.01	0.01	0.01	0.01	37.6575	0.01	44.0989	21.3062	0.01	0.01	0.01	0.01	0.01	0.01	0.01	0.01	0.01	0.01	0.01	0.01	0.01	183.332	0.01	0.990986	0.01	0.01	0.01	0.01	0.01	0.01	0.47395	0.01	1.8958	0.01	0.01	0.990986	0.01	0.01	0.01	0.01	0.01	0.01	0.01	0.01	0.01
DC029t20x05d	Fig 5F	Stability of plasma	[-]20C, 5 days	0.01	0.01	0.01	0.01	1.39919	33.5805	0.01	36.0291	10.4939	0.01	0.01	0.334588	0.01	0.01	0.01	0.01	0.01	0.01	0.699594	0.01	0.01	0.01	161.606	0.01	3.84777	0.01	0.01	0.366454	0.01	0.01	0.01	0.669177	0.01	1.33835	0.01	0.01	0.01	0.699594	0.01	0.01	0.01	0.01	0.01	0.01	0.01	0.01
DC029t20x07d	Fig 5G	Stability of plasma	[-]20C, 7 days	0.01	0.01	0.01	0.01	0.01	34.2967	0.581299	40.1096	21.5081	0.01	0.01	0.01	0.01	0.01	0.01	0.01	0.60898	0.01	0.01	0.01	0.01	0.01	126.142	0.01	1.7439	0.01	0.01	0.01	0.01	0.01	0.01	0.01	0.01	2.2241	0.01	0.01	0.01	1.1626	0.01	0.01	0.01	0.01	0.01	0.01	0.01	0.01
DC029t20x30d	Fig 5H	Stability of plasma	[-]20C, 30 days	0.01	0.01	0.01	0.01	0.833766	37.9363	0.833766	52.1104	17.0922	0.01	0.01	0.01	0.01	0.01	0.01	0.01	0.01	0.01	0.01	0.01	0.01	0.01	163.418	0.01	0.833766	0.01	0.01	0.01	0.01	0.01	0.01	0.398758	0.416883	0.797515	0.01	0.01	0.01	0.01	0.01	0.01	0.01	0.01	0.01	0.01	0.01	0.01
DC031v1	Fig S1B	Strength of centrifugation	1900g,10min,4C	0.01	0.01	0.01	0.01	1.71273	30.2582	0.01	56.9007	17.8885	0.01	0.209334	0.01	0.01	0.01	0.01	0.01	0.996827	0.01	0.01	0.01	0.01	0.01	56.5201	0.01	0.380606	0.01	0.01	0.01	0.01	0.190303	0.01	0.364058	0.01	2.18435	0.01	0.01	0.01	0.01	0.01	0.01	0.01	0.01	0.01	0.01	0.01	0.01
DC031v6	Fig S1B	Strength of centrifugation	1200g,10min,4C	0.01	0.01	0.01	0.01	1.14784	23.722	0.382613	35.583	15.177	0.01	0.561165	0.01	0.01	0.01	0.01	0.01	1.06889	0.01	0.01	0.01	0.01	0.01	52.4179	0.01	2.0406	0.01	0.01	0.267222	0.01	0.01	0.01	0.97594	0.01	1.95188	0.01	0.01	0.01	0.382613	0.01	0.01	0.01	0.01	0.01	0.01	0.01	0.01
DC031v8	Fig S1B	Strength of centrifugation	2800g,10min,4C	0.01	0.01	0.01	0.01	4.15772	27.441	1.24732	58.2081	19.1255	0.01	0.01	0.01	0.01	0.01	0.01	0.01	1.30671	0.01	0.01	0.01	0.01	0.01	65.692	0.01	0.01	0.01	0.01	2.17785	0.01	0.831544	0.01	8.74929	0.01	2.78387	0.01	0.01	0.01	0.01	0.01	0.01	0.01	0.01	0.01	0.01	0.01	0.01
DC032v1	Fig S1B	Strength of centrifugation	1900g,10min,4C	0.01	0.01	0.01	0.01	1.62788	28.8949	0.40697	64.0978	22.1799	0.01	0.01	0.01	0.01	0.01	0.01	0.01	0.01	0.01	0.01	0.01	0.01	0.01	93.1962	0.01	1.01743	0.01	0.40697	0.01	0.01	0.01	0.01	0.389276	0.01	0.389276	0.01	0.01	0.01	0.01	0.01	0.01	0.01	0.01	0.01	0.01	0.01	0.01
DC032v6	Fig S1B	Strength of centrifugation	1200g,10min,4C	0.01	0.01	0.01	0.01	2.19863	27.425	0.115717	41.1954	13.4232	0.01	0.127289	0.01	0.01	0.01	0.01	0.01	0.01	0.01	0.01	0.01	0.01	0.01	54.9658	0.01	1.15717	0.01	0.01	0.01	0.01	0.01	0.01	0.664117	0.01	0.332059	0.01	0.01	0.01	0.01	0.01	0.01	0.01	0.01	0.01	0.01	0.01	0.01
DC032v8	Fig S1B	Strength of centrifugation	2800g,10min,4C	0.01	0.01	0.01	0.01	4.12445	38.6199	1.4998	70.8656	22.872	0.01	0.824891	0.01	0.01	0.01	0.01	0.01	0.01	0.01	0.01	0.01	0.01	0.01	92.6127	0.01	0.7499	0.01	0.01	0.01	0.01	0.01	0.01	2.51054	0.01	1.43459	0.01	0.01	0.01	0.01	0.01	0.01	0.01	0.01	0.01	0.01	0.01	0.01
DC033v1	Fig S1B	Strength of centrifugation	1900g,10min,4C	0.01	0.01	0.01	0.01	0.01	21.8958	0.01	79.436	18.8406	0.01	0.01	0.01	0.01	0.01	0.01	0.01	2.66726	0.01	0.01	0.01	0.01	0.01	76.8899	0.01	1.52761	0.01	0.01	0.01	0.01	0.01	0.01	0.01	0.01	0.487066	0.01	0.01	0.01	0.01	0.01	0.01	0.01	0.01	0.01	0.01	0.01	0.01
DC033v6	Fig S1B	Strength of centrifugation	1200g,10min,4C	0.01	0.01	0.01	0.01	0.712423	21.6102	0.01	35.8586	15.9108	0.01	0.522444	0.01	0.01	0.01	0.01	0.01	0.497566	0.01	0.01	0.01	1.13575	0.01	51.2945	0.01	2.61222	0.01	0.01	0.01	0.01	0.01	0.01	2.04435	0.01	0.908598	0.01	0.01	0.01	0.01	0.01	0.01	0.01	0.01	0.01	0.01	0.01	0.01
DC033v8	Fig S1B	Strength of centrifugation	2800g,10min,4C	0.01	0.01	0.01	0.01	1.90532	72.4023	0.01	52.3964	42.8698	0.01	6.28757	0.01	0.01	0.01	0.01	0.01	0.01	0.01	0.01	0.01	0.01	0.01	128.609	0.01	0.01	0.01	0.01	0.01	0.01	0.01	0.01	0.01	0.01	0.01	0.01	0.01	0.01	0.01	0.01	0.01	0.01	0.01	0.01	0.01	0.01	0.01
DC034v1	Fig S1B	Strength of centrifugation	1900g,10min,4C	0.01	0.01	0.01	0.01	5.11913	41.6844	0.01	40.9531	29.9835	0.01	0.01	0.01	0.01	0.01	0.01	0.01	0.01	0.01	0.01	0.01	0.01	0.01	136.023	0.01	0.731305	0.01	0.01	0.01	0.01	0.01	0.01	2.79804	0.01	0.01	0.01	0.01	0.01	0.01	0.01	0.01	0.01	0.01	0.01	0.01	0.01	0.01
DC034v6	Fig S1B	Strength of centrifugation	1200g,10min,4C	0.01	0.01	0.01	0.01	2.50114	20.287	0.01	53.0797	14.451	0.01	0.01	0.01	0.01	0.01	0.01	0.01	0.01	0.01	0.01	0.01	0.01	0.01	59.4715	0.01	0.555809	0.01	0.555809	0.582276	0.01	0.01	0.01	0.01	0.01	0.265822	0.01	0.01	0.01	0.01	0.01	0.01	0.01	0.01	0.01	0.01	0.01	0.01
DC034v8	Fig S1B	Strength of centrifugation	2800g,10min,4C	0.01	0.01	0.01	0.01	10.1856	36.1125	0.01	47.224	18.5192	0.01	0.01	0.01	0.01	0.01	0.01	0.01	0.01	0.01	0.01	0.01	0.01	0.01	112.967	0.01	0.01	0.01	0.01	0.01	0.01	0.01	0.01	0.01	0.01	6.19991	0.01	0.01	0.01	0.01	0.01	0.01	0.01	0.01	0.01	0.01	0.01	0.01
DC035v1	Fig S1B	Strength of centrifugation	1900g,10min,4C	0.01	0.01	0.01	0.01	2.76818	35.9864	0.01	38.7546	24.4523	0.01	0.5075	0.01	0.01	0.01	0.01	0.01	0.483333	0.01	0.01	0.01	0.01	0.01	221.916	0.01	0.01	0.01	0.01	0.01	0.01	0.461364	0.01	0.441304	0.01	0.882609	0.01	0.01	0.01	0.01	0.01	0.01	0.01	0.01	0.01	0.01	0.01	0.01
DC035v6	Fig S1B	Strength of centrifugation	1200g,10min,4C	0.01	0.01	0.01	0.01	2.73673	18.7922	0.01	39.7738	10.2171	0.191137	0.401387	0.01	0.01	0.01	0.01	0.01	0.955683	0.01	0.01	0.01	0.01	0.01	99.252	0.01	0.547346	0.01	0.01	0.191137	0.01	0.01	0.01	1.0471	0.182449	0.349032	0.01	0.01	0.01	0.01	0.01	0.01	0.01	0.01	0.01	0.01	0.01	0.01
DC035v8	Fig S1B	Strength of centrifugation	2800g,10min,4C	0.01	0.01	0.01	0.01	0.711964	28.4786	0.01	46.2777	26.3427	0.01	3.13264	0.01	0.01	0.01	0.01	0.01	0.01	0.01	0.01	0.01	0.01	0.01	283.362	0.01	4.98375	0.01	0.01	0.01	0.01	0.01	0.01	3.40504	0.01	3.40504	0.01	0.01	0.01	0.01	0.01	0.01	0.01	0.01	0.01	0.01	0.01	0.01
HC0271	Fig 6D-G	Biobank non-cancer sample		0.01	0.01	0.01	0.01	2.17565	41.6481	0.01	56.8776	38.2292	0.01	0.01	0.01	0.01	0.01	0.01	0.01	0.01	0.01	0.310807	0.01	0.01	0.01	60.6073	0.01	0.93242	0.01	0.01	0.325607	0.01	0.01	0.01	1.78376	0.01	2.97293	0.01	0.01	0.93242	0.01	0.01	0.01	0.01	0.01	0.01	0.01	0.01	0.01
HC0306	Fig 6D-G	Biobank non-cancer sample		0.01	0.01	0.01	0.01	1.70265	27.2424	0.01	42.5662	28.945	0.01	0.01	0.01	0.01	0.01	0.01	0.01	0.445932	0.01	0.01	0.01	0.01	0.01	77.0449	0.01	2.12831	0.01	0.01	0.01	0.01	0.01	0.01	1.22147	0.01	0.01	0.01	0.01	0.01	0.01	0.01	0.01	0.01	0.01	0.01	0.01	0.01	0.01
HC0340	Fig 6D-G	Biobank non-cancer sample		0.01	0.01	0.01	0.01	0.779007	31.1603	0.01	45.1824	25.3177	0.01	0.01	0.745137	0.01	0.01	0.01	0.01	0.01	0.01	0.01	0.01	0.01	0.01	81.4062	0.01	1.94752	0.01	0.01	0.01	0.01	0.01	0.01	0.01	0.01	7.45137	0.01	0.01	0.01	0.01	0.01	0.01	0.01	0.01	0.01	0.01	0.01	0.01
HC0309	Fig 6D-G	Biobank non-cancer sample		0.01	0.01	0.01	0.01	2.71468	42.9824	1.35734	55.1984	43.4348	0.01	1.49307	0.01	0.01	0.01	0.01	0.01	0.01	0.01	0.01	0.01	0.01	0.01	105.872	0.01	0.904892	0.01	0.452446	0.01	0.01	0.01	0.01	0.865549	0.01	3.02942	0.01	0.01	0.01	0.01	0.01	0.01	0.01	0.01	0.01	0.01	0.01	0.01
HC0300	Fig 6D-G	Biobank non-cancer sample		0.01	0.01	0.01	0.01	4.17603	30.1602	0.928007	67.2805	41.2963	0.01	0.01	0.01	0.01	0.01	0.01	0.01	0.01	0.01	0.01	0.01	0.01	0.01	179.569	0.01	4.17603	0.01	0.01	0.01	0.01	0.01	0.01	0.887659	0.01	3.99447	0.01	0.01	0.01	0.464004	0.01	0.01	0.01	0.01	0.01	0.01	0.01	0.01
HC0321	Fig 6D-G	Biobank non-cancer sample		0.01	0.01	0.01	0.01	1.86152	25.689	0.01	34.6243	23.4552	0.01	0.01	0.01	0.01	0.01	0.01	0.01	0.01	0.01	0.01	0.01	0.01	0.01	44.3043	0.01	0.01	0.01	0.01	0.01	0.01	0.01	0.01	1.42447	0.372305	0.01	0.01	0.01	0.01	0.01	0.01	0.01	0.01	0.01	0.01	0.01	0.01	0.01
HC0337	Fig 6D-G	Biobank non-cancer sample		0.01	0.01	0.01	0.01	1.85874	32.7138	1.11524	30.1116	26.7659	0.01	0.408923	0.01	0.01	0.01	0.01	0.01	0.01	0.01	0.01	0.01	0.01	0.01	89.2195	0.01	2.60224	0.01	0.371748	0.01	0.01	0.01	0.01	0.01	0.01	0.355585	0.01	0.01	0.01	0.01	0.01	0.01	0.01	0.01	0.01	0.01	0.01	0.01
HC0324	Fig 6D-G	Biobank non-cancer sample		0.01	0.01	0.01	0.01	1.18445	25.1695	0.01	45.6013	22.5045	0.310213	0.325724	0.01	0.01	0.01	0.01	0.01	1.24085	0.01	0.01	0.01	0.01	0.01	87.057	0.01	1.18445	0.01	0.01	0.01	0.01	0.01	0.01	1.13295	0.01	0.01	0.01	0.01	0.01	0.01	0.01	0.01	0.01	0.01	0.01	0.01	0.01	0.01
HC0317	Fig 6D-G	Biobank non-cancer sample		0.01	0.01	0.01	0.01	0.01	27.8084	0.01	57.8239	36.6365	0.01	0.01	0.01	0.01	0.01	0.01	0.01	0.01	0.01	0.01	0.01	0.01	0.01	52.0856	0.01	1.32421	0.01	0.01	0.01	0.01	0.01	0.01	0.844425	0.01	1.68885	0.01	0.01	0.01	0.01	0.01	0.01	0.01	0.01	0.01	0.01	0.01	0.01
HC0326	Fig 6D-G	Biobank non-cancer sample		0.01	0.01	0.01	0.01	0.613328	18.7065	0.306664	32.5064	34.9597	0.01	0.01	0.01	0.01	0.01	0.01	0.01	0.321267	0.01	0.01	0.01	0.01	0.01	31.2797	0.01	1.22666	0.01	0.01	0.01	0.01	0.01	0.01	0.879992	0.306664	0.01	0.01	0.01	0.01	0.01	0.01	0.01	0.01	0.01	0.01	0.01	0.01	0.01
HC0332	Fig 6D-G	Biobank non-cancer sample		0.01	0.01	0.01	0.01	0.266838	16.0103	0.01	35.2226	13.0751	0.01	0.01	0.01	0.01	0.01	0.01	0.01	0.01	0.01	0.01	0.01	0.510473	0.01	48.8314	0.01	1.33419	0.01	0.01	0.01	0.01	0.01	0.01	1.78666	0.01	3.57331	0.01	0.01	0.01	0.01	0.01	0.01	0.01	0.01	0.01	0.01	0.01	0.01
HC0299	Fig 6D-G	Biobank non-cancer sample		0.01	0.01	0.01	0.01	1.37521	19.7113	0.01	74.2612	43.0899	0.01	0.504243	0.01	0.01	0.01	0.01	0.01	0.480231	0.01	0.01	0.01	0.01	0.01	138.438	0.01	0.916806	0.01	0.01	0.480231	0.01	0.01	0.01	0.876944	0.01	1.75389	0.01	0.01	0.01	0.01	0.01	0.01	0.01	0.01	0.01	0.01	0.01	0.01
HC0330	Fig 6D-G	Biobank non-cancer sample		0.01	0.01	0.01	0.01	2.92521	26.3269	0.01	37.6621	31.8116	0.01	0.01	0.01	0.01	0.01	0.01	0.01	0.01	0.01	0.01	0.01	0.01	0.01	43.8781	0.01	2.92521	0.01	0.01	0.383063	0.01	0.01	0.01	1.39901	0.01	0.01	0.01	0.01	0.01	0.01	0.01	0.01	0.01	0.01	0.01	0.01	0.01	0.01
HC0338	Fig 6D-G	Biobank non-cancer sample		0.01	0.01	0.01	0.01	0.804215	32.5707	0.01	59.5119	30.9623	0.01	0.884637	0.01	0.01	0.01	0.01	0.01	0.842511	0.01	0.01	0.01	0.01	0.01	221.561	0.01	0.402108	0.01	0.804215	0.01	0.01	0.01	0.01	0.01	0.01	0.01	0.01	0.01	0.01	0.01	0.01	0.01	0.01	0.01	0.01	0.01	0.01	0.01
HC0307	Fig 6D-G	Biobank non-cancer sample		0.01	0.01	0.01	0.01	1.16192	41.5387	0.01	34.5672	29.9195	0.01	0.01	0.01	0.01	0.01	0.01	0.01	0.304313	0.01	0.01	0.01	0.01	0.01	40.6673	0.01	2.32384	0.01	0.01	0.01	0.01	0.01	0.01	0.833552	0.01	3.88991	0.01	0.01	0.01	0.01	0.01	0.01	0.01	0.01	0.01	0.01	0.01	0.01
HC0302	Fig 6D-G	Biobank non-cancer sample		0.01	0.01	0.01	0.01	0.539149	27.4966	0.01	40.7057	31.2706	0.01	0.593063	0.01	0.01	0.01	0.01	0.01	0.01	0.01	0.01	0.01	0.01	0.01	27.4966	0.269574	1.88702	0.01	0.01	0.01	0.01	0.01	0.01	0.515707	0.01	1.28927	0.01	0.01	0.01	0.01	0.01	0.01	0.01	0.01	0.01	0.01	0.01	0.01
HC0308	Fig 6D-G	Biobank non-cancer sample		0.01	0.01	0.01	0.01	1.07768	25.8642	0.718451	51.3693	22.272	0.01	0.01	0.01	0.01	0.01	0.01	0.01	0.01	0.01	0.01	0.01	0.343607	0.01	122.496	0.718451	1.07768	0.01	0.01	0.01	0.01	0.01	0.01	1.37443	0.01	1.37443	0.01	0.01	0.01	0.01	0.01	0.01	0.01	0.01	0.01	0.01	0.01	0.01
HC0318	Fig 6D-G	Biobank non-cancer sample		0.01	0.01	0.01	0.01	0.689995	24.1498	0.689995	37.9497	25.5298	0.01	0.01	0.01	0.01	0.01	0.01	0.01	0.722851	0.01	0.01	0.01	0.01	0.01	61.7545	0.01	2.06998	0.01	0.01	0.01	0.01	0.344997	0.01	0.989992	0.344997	1.97998	0.01	0.01	0.01	0.01	0.01	0.01	0.01	0.01	0.01	0.01	0.01	0.01
HC0310	Fig 6D-G	Biobank non-cancer sample		0.01	0.01	0.01	0.01	1.71414	23.9979	0.685655	36.6825	30.1688	0.01	0.37711	0.01	0.01	0.01	0.01	0.01	0.01	0.01	0.01	0.01	0.01	0.01	55.1952	0.01	4.11393	0.01	0.01	0.359152	0.01	0.01	0.01	0.01	0.01	1.31169	0.01	0.01	0.01	0.01	0.01	0.01	0.01	0.01	0.01	0.01	0.01	0.01
HC0341	Fig 6D-G	Biobank non-cancer sample		0.01	0.01	0.01	0.01	1.19675	24.3339	0.01	29.121	23.1372	0.01	0.01	0.01	0.01	0.01	0.01	0.01	0.01	0.01	0.01	0.01	0.01	0.01	130.047	0.01	5.98376	0.01	0.01	0.01	0.01	0.01	0.01	0.01	0.01	2.28944	0.01	0.01	0.01	0.01	0.01	0.01	0.01	0.01	0.01	0.01	0.01	0.01
HC0238	Fig 6D-G	Biobank non-cancer sample		0.01	0.01	0.01	0.01	2.39663	28.7596	0.399438	33.9523	31.1562	0.01	0.01	0.01	0.01	0.01	0.01	0.01	0.01	0.01	0.01	0.01	0.01	0.01	30.7568	0.01	0.399438	0.01	0.01	0.01	0.01	0.01	0.01	1.14621	0.01	0.764143	0.01	0.01	0.01	0.01	0.01	0.01	0.01	0.01	0.01	0.01	0.01	0.01
HC0243	Fig 6D-G	Biobank non-cancer sample		0.01	0.01	0.01	0.01	0.785301	32.59	0.01	50.2593	35.7312	0.01	0.863831	0.01	0.01	0.01	0.01	0.01	0.822696	0.01	0.01	0.01	0.01	0.01	55.7564	0.01	4.31916	0.01	0.01	0.01	0.01	0.01	0.01	0.751157	0.01	0.01	0.01	0.01	0.01	0.01	0.01	0.01	0.01	0.01	0.01	0.01	0.01	0.01
HC0231	Fig 6D-G	Biobank non-cancer sample		0.01	0.01	0.01	0.01	1.55539	35.7741	0.01	48.6061	21.7755	0.01	0.01	0.01	0.01	0.01	0.01	0.01	0.01	0.01	0.01	0.01	0.01	0.01	47.0507	0.01	1.94424	0.01	0.01	0.01	0.01	0.01	0.01	1.11583	0.01	2.60359	0.01	0.01	0.01	0.01	0.01	0.01	0.01	0.01	0.01	0.01	0.01	0.01
HC0221	Fig 6D-G	Biobank non-cancer sample		0.01	0.01	0.01	0.01	0.822574	32.903	0.01	43.5964	25.9111	0.01	0.904831	0.01	0.01	0.01	0.01	0.01	0.430872	0.01	0.01	0.01	0.01	0.01	53.4673	0.01	0.01	0.01	0.01	0.01	0.01	0.01	0.01	0.393405	0.01	1.57362	0.01	0.01	0.01	0.01	0.01	0.01	0.01	0.01	0.01	0.01	0.01	0.01
HC0253	Fig 6D-G	Biobank non-cancer sample		0.01	0.01	0.01	0.01	2.42479	39.0997	0.01	35.4625	26.0665	0.01	0.666817	0.01	0.01	0.01	0.01	0.01	0.01	0.01	0.01	0.01	0.01	0.01	39.0997	0.01	1.51549	0.01	0.01	0.01	0.01	0.01	0.01	0.28992	0.01	1.15968	0.01	0.01	0.01	0.01	0.01	0.01	0.01	0.01	0.01	0.01	0.01	0.01
HC0227	Fig 6D-G	Biobank non-cancer sample		0.01	0.01	0.01	0.01	3.37452	31.8704	2.24968	46.8683	26.6212	0.01	0.01	0.01	0.01	0.01	0.01	0.01	1.964	0.01	0.01	0.01	0.01	0.01	68.6151	0.01	3.37452	0.01	0.01	0.392801	0.01	0.01	0.01	0.01	0.01	6.81424	0.01	0.01	0.01	0.01	0.01	0.01	0.01	0.01	0.01	0.01	0.01	0.01
HC0218	Fig 6D-G	Biobank non-cancer sample		0.01	0.01	0.01	0.01	1.5417	32.3757	0.01	37.9258	24.3588	0.646045	0.01	0.01	0.01	0.01	0.01	0.01	0.323022	0.01	0.01	0.01	0.01	0.01	38.8508	0.01	1.5417	0.01	0.01	0.01	0.01	0.01	0.01	2.06453	0.01	1.17973	0.01	0.01	0.01	0.01	0.01	0.01	0.01	0.01	0.01	0.01	0.01	0.01
HC0254	Fig 6D-G	Biobank non-cancer sample		0.01	0.01	0.01	0.01	0.997872	28.9383	0.01	34.9255	32.2645	0.01	0.01	0.01	0.01	0.01	0.01	0.01	1.04539	0.01	0.01	0.01	0.01	0.01	112.427	0.665248	1.3305	0.01	0.01	0.01	0.01	0.01	0.01	0.954487	0.01	2.86346	0.01	0.01	0.01	0.01	0.01	0.01	0.01	0.01	0.01	0.01	0.01	0.01
HC0251	Fig 6D-G	Biobank non-cancer sample		0.01	0.01	0.01	0.01	1.9047	33.9671	0.634899	59.6805	41.9033	0.01	0.01	0.303647	0.01	0.01	0.01	0.01	0.01	0.01	0.634899	0.01	0.01	0.01	75.553	0.01	1.58725	0.01	0.01	0.01	0.01	0.317449	0.01	2.12553	0.01	5.7693	0.01	0.01	0.01	0.01	0.01	0.01	0.01	0.01	0.01	0.01	0.01	0.01
HC0261	Fig 6D-G	Biobank non-cancer sample		0.01	0.01	0.01	0.01	1.55184	19.5532	0.01	25.1398	20.1739	0.650295	0.01	0.296874	0.01	0.01	0.01	0.01	0.01	0.01	0.01	0.01	0.01	0.01	38.1753	0.01	0.620736	0.01	0.01	0.01	0.01	0.01	0.01	0.593748	0.01	0.01	0.01	0.01	0.01	0.01	0.01	0.01	0.01	0.01	0.01	0.01	0.01	0.01
HC0259	Fig 6D-G	Biobank non-cancer sample		0.01	0.01	0.01	0.01	4.3803	45.6281	0.73005	39.4227	28.837	0.01	0.01	0.01	0.01	0.01	0.01	0.01	0.01	0.01	0.01	0.01	0.01	0.01	41.6128	0.01	2.19015	0.01	0.01	0.01	0.01	0.01	0.01	0.698308	0.01	0.01	0.01	0.01	0.01	0.01	0.01	0.01	0.01	0.01	0.01	0.01	0.01	0.01
HC0255	Fig 6D-G	Biobank non-cancer sample		0.01	0.01	0.01	0.01	2.28764	48.8029	0.381273	52.2344	36.6022	0.01	0.01	0.01	0.01	0.01	0.01	0.01	0.01	0.01	0.01	0.01	0.01	0.01	75.1108	0.01	2.28764	0.01	0.01	0.01	0.01	0.01	0.01	2.18817	0.01	1.09409	0.01	0.01	0.01	0.01	0.01	0.01	0.01	0.01	0.01	0.01	0.01	0.01
HC0210	Fig 6D-G	Biobank non-cancer sample		0.01	0.01	0.01	0.01	5.19328	35.8808	0.472116	69.4011	42.9626	0.01	0.01	0.01	0.01	0.01	0.494598	0.01	0.989196	0.01	0.01	0.01	0.01	0.01	76.0107	0.01	0.944232	0.01	0.01	0.01	0.01	0.01	0.01	0.01	0.472116	0.451589	0.01	0.01	0.01	0.472116	0.01	0.01	0.01	0.01	0.01	0.01	0.01	0.01
HC0224	Fig 6D-G	Biobank non-cancer sample		0.01	0.01	0.01	0.01	1.19351	27.0528	0.01	40.5793	26.2572	0.01	0.01	0.01	0.01	0.01	0.01	0.01	1.66712	0.01	0.01	0.01	0.01	0.01	139.243	0.01	2.78485	0.01	0.01	0.01	0.01	0.01	0.01	0.761078	0.01	2.28323	0.01	0.01	0.01	0.01	0.01	0.01	0.01	0.01	0.01	0.01	0.01	0.01
HC0220	Fig 6D-G	Biobank non-cancer sample		0.01	0.01	0.01	0.01	1.73245	28.7587	0.01	38.4604	31.8771	0.725979	0.01	0.01	0.01	0.01	0.01	0.01	0.01	0.01	0.01	0.01	0.01	0.01	50.2411	0.01	0.69298	0.01	0.01	0.01	0.01	0.01	0.01	0.331425	0.01	0.994276	0.01	0.01	0.01	0.01	0.01	0.01	0.01	0.01	0.01	0.01	0.01	0.01
HC0289	Fig 6D-G	Biobank non-cancer sample		0.01	0.01	0.01	0.01	0.01	31.2949	0.355624	21.3374	34.4955	0.01	0.01	0.01	0.01	0.01	0.01	0.01	0.745116	0.01	0.01	0.01	0.01	0.01	76.4591	0.01	1.42249	0.01	0.01	0.01	0.01	0.01	0.680323	0.01	0.01	4.08194	0.01	0.01	0.01	0.01	0.01	0.01	0.01	0.01	0.01	0.01	0.01	0.01
HC0298	Fig 6D-G	Biobank non-cancer sample		0.01	0.01	0.01	0.01	2.23212	31.6217	0.01	36.458	18.973	0.01	0.01	0.01	0.01	0.01	0.01	0.01	0.01	0.01	0.01	0.01	0.01	0.01	46.8746	0.01	4.46425	0.01	0.01	0.01	0.01	0.01	0.01	1.06754	0.01	1.06754	0.01	0.01	0.01	0.01	0.01	0.01	0.01	0.01	0.01	0.01	0.01	0.01
HC0242	Fig 6D-G	Biobank non-cancer sample		0.01	0.01	0.01	0.01	0.547133	33.1015	0.01	34.1958	31.4601	0.01	0.01	0.01	0.01	0.01	0.01	0.01	0.01	0.01	0.01	0.01	0.01	0.01	50.8834	0.01	1.09427	0.01	0.01	0.01	0.01	0.01	0.01	0.523344	0.01	1.30836	0.01	0.01	0.01	0.01	0.01	0.01	0.01	0.01	0.01	0.01	0.01	0.01
HC0211	Fig 6D-G	Biobank non-cancer sample		0.01	0.01	0.01	0.01	0.01	17.7607	0.01	31.6141	16.6951	0.01	0.01	0.01	0.01	0.01	0.01	0.01	0.372129	0.01	0.01	0.01	0.01	0.01	33.7454	0.01	0.710429	0.01	0.01	0.01	0.01	0.01	0.01	0.33977	0.01	0.01	0.01	0.01	0.01	0.01	0.01	0.01	0.01	0.01	0.01	0.01	0.01	0.01
HC0216	Fig 6D-G	Biobank non-cancer sample		0.01	0.01	0.01	0.01	1.37604	35.7772	0.688022	43.6894	33.0251	0.01	0.01	0.01	0.01	0.01	0.01	0.01	0.360393	0.01	0.01	0.01	0.01	0.01	41.6254	0.01	1.72006	0.01	0.01	0.01	0.01	0.01	0.01	0.329054	0.01	0.01	0.01	0.01	0.01	0.01	0.01	0.01	0.01	0.01	0.01	0.01	0.01	0.01
HC0169	Fig 6D-G	Biobank non-cancer sample		0.01	0.01	0.01	0.01	1.28646	27.8734	0.428821	38.1651	20.1546	0.01	0.01	0.01	0.01	0.01	0.01	0.01	1.79697	0.01	0.01	0.01	0.01	0.01	119.641	0.01	0.857643	0.01	0.857643	0.01	0.01	0.01	0.01	0.410177	0.428821	1.23053	0.01	0.01	0.01	0.01	0.01	0.01	0.01	0.01	0.01	0.01	0.01	0.01
HC0177	Fig 6D-G	Biobank non-cancer sample		0.01	0.01	0.01	0.01	1.5282	32.0922	0.01	30.564	21.3948	0.01	0.01	0.01	0.01	0.01	0.01	0.01	1.60097	0.01	0.01	0.01	0.01	0.01	59.9819	0.01	2.2923	0.01	0.7641	0.01	0.01	0.01	0.01	0.730878	0.01	0.365439	0.01	0.01	0.01	0.01	0.01	0.01	0.01	0.01	0.01	0.01	0.01	0.01
HC0185	Fig 6D-G	Biobank non-cancer sample		0.01	0.01	0.01	0.01	2.09946	35.4284	0.01	43.8262	27.8178	0.01	0.01	0.01	0.01	0.01	0.01	0.01	1.64958	0.01	0.01	0.01	0.01	0.01	86.8652	0.01	1.5746	0.01	0.01	0.01	0.01	0.01	0.01	1.25511	0.01	1.25511	0.01	0.01	0.01	0.01	0.01	0.01	0.01	0.01	0.01	0.01	0.01	0.01
HC0172	Fig 6D-G	Biobank non-cancer sample		0.01	0.01	0.01	0.01	0.441297	37.069	0.882594	71.0488	31.3321	0.01	0.485427	0.01	0.01	0.01	0.462311	0.01	0.01	0.01	0.01	0.01	0.01	0.01	83.8465	0.01	1.76519	0.01	0.01	0.01	0.01	0.01	0.01	0.844221	0.01	2.53266	0.01	0.01	0.01	0.01	0.01	0.01	0.01	0.01	0.01	0.01	0.01	0.01
HC0180	Fig 6D-G	Biobank non-cancer sample		0.01	0.01	0.01	0.01	0.01	21.9483	0.01	30.9435	32.0229	0.01	0.01	0.01	0.01	0.01	0.01	0.01	0.01	0.01	0.01	0.01	0.01	0.01	62.9664	0.719616	2.15885	0.01	0.01	0.01	0.01	0.01	0.01	0.01	0.01	0.01	0.01	0.01	0.01	0.01	0.01	0.01	0.01	0.01	0.01	0.01	0.01	0.01
HC0138	Fig 6D-G	Biobank non-cancer sample		0.01	0.01	0.01	0.01	1.35443	28.443	0.01	51.4683	27.4272	0.01	0.01	0.01	0.01	0.01	0.01	0.01	0.709463	0.01	0.01	0.01	0.323885	0.01	83.2974	0.01	1.69304	0.01	0.01	0.01	0.01	0.01	0.01	0.01	0.01	3.23885	0.01	0.01	0.01	0.01	0.01	0.01	0.01	0.01	0.01	0.01	0.01	0.01
HC0157	Fig 6D-G	Biobank non-cancer sample		0.01	0.01	0.01	0.01	1.70193	41.2717	0.01	50.6323	22.5505	0.01	0.01	0.01	0.01	0.01	0.01	0.01	0.01	0.01	0.01	0.01	0.01	0.01	64.2477	0.01	0.01	0.01	0.01	0.01	0.01	0.01	0.01	1.62793	0.01	6.10473	0.01	0.01	0.01	0.01	0.01	0.01	0.01	0.01	0.01	0.01	0.01	0.01
HC0181	Fig 6D-G	Biobank non-cancer sample		0.01	0.01	0.01	0.01	1.37656	39.4614	0.458854	39.4614	39.0026	0.01	0.504739	0.01	0.01	0.01	0.01	0.01	0.480704	0.01	0.01	0.01	0.01	0.01	41.2968	0.458854	0.458854	0.01	0.01	0.01	0.01	0.01	0.01	0.01	0.01	3.51123	0.01	0.01	0.01	0.01	0.01	0.01	0.01	0.01	0.01	0.01	0.01	0.01
HC0184	Fig 6D-G	Biobank non-cancer sample		0.01	0.01	0.01	0.01	2.21567	36.0838	0.316525	35.7673	25.0055	0.01	0.348177	0.302763	0.01	0.01	0.01	0.01	0.331598	0.01	0.01	0.01	0.01	0.01	30.3864	0.01	0.63305	0.01	0.01	0.01	0.01	0.01	0.01	0.01	0.01	1.81658	0.01	0.01	0.01	0.01	0.01	0.01	0.01	0.01	0.01	0.01	0.01	0.01
HC0199	Fig 6D-G	Biobank non-cancer sample		0.01	0.01	0.01	0.01	0.767234	25.7023	0.01	39.1289	22.6334	0.01	0.01	0.01	0.01	0.01	0.01	0.01	0.803769	0.01	0.01	0.01	0.01	0.01	108.564	0.01	0.767234	0.01	0.01	0.01	0.01	0.383617	0.01	0.01	0.01	4.03632	0.01	0.01	0.01	0.01	0.01	0.01	0.01	0.01	0.01	0.01	0.01	0.01
HC0148	Fig 6D-G	Biobank non-cancer sample		0.01	0.01	0.01	0.01	2.5825	30.6211	1.10679	60.5043	39.4753	0.01	0.01	0.01	0.01	0.01	0.01	0.01	0.386497	0.01	0.01	0.01	0.01	0.01	69.3586	0.01	1.84464	0.01	0.01	0.386497	0.01	0.01	0.01	1.05866	0.01	0.01	0.01	0.01	0.01	0.01	0.01	0.01	0.01	0.01	0.01	0.01	0.01	0.01
HC0188	Fig 6D-G	Biobank non-cancer sample		0.01	0.01	0.01	0.01	0.01	24.1148	0.01	46.9604	32.9992	0.01	0.01	0.01	0.01	0.01	0.01	0.01	0.01	0.01	0.01	0.01	0.01	0.01	82.1807	0.01	3.173	0.01	0.01	0.01	0.01	0.01	0.01	1.21402	0.01	0.303504	0.01	0.01	0.01	0.01	0.01	0.01	0.01	0.01	0.01	0.01	0.01	0.01
HC0173	Fig 6D-G	Biobank non-cancer sample		0.01	0.01	0.01	0.01	1.11388	18.936	0.371295	37.5008	31.1887	0.01	0.816848	0.01	0.01	0.01	0.01	0.01	0.01	0.01	0.01	0.01	0.01	0.01	133.295	0.01	1.85647	0.01	0.01	0.01	0.01	0.01	0.01	1.77576	0.01	0.355151	0.01	0.01	0.01	0.01	0.01	0.01	0.01	0.01	0.01	0.01	0.01	0.01
HC0141	Fig 6D-G	Biobank non-cancer sample		0.01	0.01	0.01	0.01	2.96432	24.985	0.01	55.8986	52.5108	0.01	0.465822	0.01	0.01	0.01	0.01	0.01	0.01	0.01	0.01	0.01	0.01	0.01	192.681	0.01	4.65822	0.01	0.01	0.01	0.01	0.01	0.01	1.62025	0.01	0.810125	0.01	0.01	0.01	0.01	0.01	0.01	0.01	0.01	0.01	0.01	0.01	0.01
HC0151	Fig 6D-G	Biobank non-cancer sample		0.01	0.01	0.01	0.01	1.86794	25.0304	0.01	44.0833	32.1285	0.01	0.01	0.357345	0.01	0.01	0.01	0.01	0.782755	0.01	0.01	0.01	0.01	0.01	124.778	0.373588	2.24153	0.01	0.01	0.01	0.01	0.01	0.01	0.714689	0.747175	0.714689	0.01	0.01	0.01	0.01	0.01	0.01	0.01	0.01	0.01	0.01	0.01	0.01
HC0183	Fig 6D-G	Biobank non-cancer sample		0.01	0.01	0.01	0.01	1.08068	23.5047	0.01	44.0376	25.3959	0.01	0.01	0.01	0.01	0.01	0.01	0.01	0.01	0.01	0.01	0.01	0.258423	0.01	67.5423	0.01	0.540338	0.01	0.01	0.01	0.01	0.01	0.01	0.516845	0.01	1.29211	0.01	0.01	0.01	0.01	0.01	0.01	0.01	0.01	0.01	0.01	0.01	0.01
HC0167	Fig 6D-G	Biobank non-cancer sample		0.01	0.01	0.01	0.01	0.962844	23.4292	0.01	48.7841	34.3415	0.01	0.353043	0.01	0.01	0.01	0.01	0.01	0.01	0.01	0.01	0.01	0.01	0.01	91.7912	0.01	1.92569	0.01	0.01	0.01	0.01	0.01	0.01	0.613988	0.01	1.84196	0.01	0.01	0.01	0.01	0.01	0.01	0.01	0.01	0.01	0.01	0.01	0.01
HC0143	Fig 6D-G	Biobank non-cancer sample		0.01	0.01	0.01	0.01	0.612155	35.8111	0.01	48.3603	35.505	0.01	0.01	0.01	0.01	0.01	0.01	0.01	0.01	0.01	0.01	0.01	0.01	0.01	38.8719	0.01	1.22431	0.01	0.01	0.01	0.01	0.01	0.01	0.29277	0.01	3.22047	0.01	0.01	0.01	0.01	0.01	0.01	0.01	0.01	0.01	0.01	0.01	0.01
HC0276	Fig 6D-G	Biobank non-cancer sample		0.01	0.01	0.01	0.01	0.400075	28.0052	0.01	48.8091	36.8069	0.01	0.880164	0.01	0.01	0.01	0.01	0.01	0.01	0.01	0.01	0.01	0.01	0.01	40.8076	0.01	4.40082	0.01	0.01	0.01	0.01	0.01	0.01	1.53072	0.01	1.9134	0.01	0.01	0.01	0.01	0.01	0.01	0.01	0.01	0.01	0.01	0.01	0.01
HC0204	Fig 6D-G	Biobank non-cancer sample		0.01	0.01	0.01	0.01	1.40354	28.0709	0.01	43.159	21.0532	0.01	0.01	0.01	0.01	0.01	0.01	0.01	0.01	0.01	0.01	0.01	0.01	0.01	51.2294	0.01	2.10532	0.01	0.01	0.01	0.01	0.01	0.01	1.67815	0.01	1.34252	0.01	0.01	0.01	0.01	0.01	0.01	0.01	0.01	0.01	0.01	0.01	0.01
JD0045	Fig 7D,7E,S5	Clinical cancer sample		0.01	0.01	0.01	0.01	0.412077	21.8401	0.01	24.3125	19.3676	0.01	0.01	0.01	0.01	0.01	0.01	0.01	0.01	0.01	0.01	0.01	0.01	0.01	83.2395	0.01	0.01	0.01	0.01	0.01	0.01	0.01	0.01	0.39416	0.01	3.9416	0.01	0.01	0.01	0.01	0.01	0.01	0.01	0.01	0.01	0.01	0.01	0.01
JD0118	Fig 7D,7E,S5	Clinical cancer sample		0.01	0.01	0.01	0.01	0.329037	13.1615	0.01	39.1554	23.6907	0.01	0.01	0.01	0.01	0.329037	0.344705	0.01	1.03412	0.01	0.01	0.01	0.01	0.01	185.577	0.01	0.01	0.01	0.01	0.01	0.01	0.01	0.01	0.01	0.01	2.20312	0.01	0.01	0.01	0.01	0.01	0.01	0.01	0.01	0.01	0.01	0.329037	0.01
JD0063	Fig 7D,7E,S5	Clinical cancer sample		0.01	0.01	0.01	0.01	2.29974	34.8247	0.01	42.0525	12.8129	0.01	0.01	0.01	0.01	0.01	0.01	0.01	0.34418	0.01	0.01	0.01	0.01	0.01	158.354	1.64267	1.31414	0.01	0.01	0.01	0.01	0.01	0.01	0.01	0.01	1.257	0.01	0.01	0.01	0.01	0.01	0.01	0.01	0.01	0.01	0.01	0.01	0.01
JD0156	Fig 7D,7E,S5	Clinical cancer sample		0.01	0.01	0.01	0.01	0.52917	19.8439	0.01	49.4774	23.0189	0.01	0.01	0.01	0.01	0.01	0.01	0.01	0.277184	0.01	0.01	0.01	0.01	0.01	83.0797	0.01	0.52917	0.01	0.01	0.01	0.01	0.01	0.01	0.01	0.264585	0.759244	0.01	0.01	0.01	0.01	0.01	0.01	0.01	0.01	0.01	0.01	0.01	0.01
JD0046	Fig 7D,7E,S5	Clinical cancer sample		0.01	0.01	0.01	0.01	2.05231	34.8894	0.410463	68.5473	33.2475	0.860018	0.01	0.01	0.01	0.01	0.01	0.01	1.29003	0.01	0.01	0.01	0.01	0.01	121.087	0.01	0.820926	0.01	0.01	0.01	0.01	0.01	0.01	0.01	0.01	0.01	0.01	0.01	0.01	0.01	0.01	0.01	0.01	0.01	0.01	0.01	0.01	0.01
JD0136	Fig 7D,7E,S5	Clinical cancer sample		0.01	0.01	0.01	0.01	0.924034	19.4047	0.924034	89.1693	42.9676	0.01	1.01644	0.01	0.01	0.01	0.01	0.01	3.38812	0.01	0.01	0.01	0.01	0.01	154.776	0.01	1.38605	0.01	0.01	0.01	0.01	0.01	0.01	0.441929	0.01	0.441929	0.01	0.01	0.01	0.01	0.01	0.01	0.01	0.01	0.01	0.01	0.01	0.01
JD0104	Fig 7D,7E,S5	Clinical cancer sample		0.01	0.01	0.01	0.01	0.750232	14.2544	0.01	52.0161	21.5067	0.01	0.275085	0.01	0.01	0.01	0.01	0.01	0.785958	0.01	0.01	0.01	0.01	0.01	116.286	0.01	0.01	0.01	0.250077	0.01	0.01	0.01	0.01	0.717613	0.01	0.01	0.01	0.01	0.01	0.01	0.01	0.01	0.01	0.01	0.01	0.01	0.01	0.01
JD0101	Fig 7D,7E,S5	Clinical cancer sample		0.01	0.01	0.01	0.01	1.83476	13.4549	0.305793	66.9686	33.6372	0.01	0.336372	0.01	0.01	0.01	0.01	0.01	0.640709	0.01	0.01	0.01	0.01	0.01	241.576	1.52896	0.917378	0.01	0.01	0.320354	0.01	0.01	0.01	0.01	0.01	1.46249	0.01	0.01	0.01	0.01	0.01	0.01	0.01	0.01	0.01	0.01	0.01	0.01
JD0072	Fig 7D,7E,S5	Clinical cancer sample		0.01	0.01	0.01	0.01	1.70518	10.9131	0.682071	35.1267	22.8494	0.01	0.750278	0.01	0.01	0.01	0.01	0.01	0.01	0.01	0.01	0.01	0.01	0.01	112.201	0.01	0.01	0.01	0.01	0.01	0.01	0.682071	0.01	0.01	0.341036	0.01	0.01	0.01	0.01	0.01	0.01	0.01	0.01	0.01	0.01	0.01	0.01	0.01
JD0069	Fig 7D,7E,S5	Clinical cancer sample		0.01	0.01	0.01	0.01	0.371544	19.6918	0.01	40.1267	24.8934	0.01	0.01	0.01	0.817397	0.01	0.01	0.01	0.778473	0.01	0.01	0.01	0.01	0.01	86.9413	0.01	0.743088	0.01	0.01	0.01	0.01	0.01	0.01	0.01	0.01	0.01	0.01	0.01	0.01	0.371544	0.01	0.01	0.01	0.01	0.01	0.01	0.01	0.01
JD0176	Fig 7D,7E,S5	Clinical cancer sample		0.01	0.01	0.01	0.01	8.41957	55.4701	1.98108	147.59	81.7194	0.01	0.544796	0.01	0.01	0.01	0.01	0.01	1.03771	0.01	0.01	0.01	0.01	0.01	147.095	0.01	0.495269	0.01	0.495269	0.01	0.01	0.01	0.947471	0.473736	0.01	0.947471	0.01	0.01	0.01	0.01	0.01	0.01	0.01	0.01	0.01	0.01	0.01	0.01
JD0090	Fig 7D,7E,S5	Clinical cancer sample		0.01	0.01	0.01	0.01	0.933409	13.0677	0.01	46.6704	25.5132	0.01	1.02675	0.01	0.01	0.01	0.01	0.01	0.651905	0.01	0.01	0.01	0.01	0.01	168.014	0.622273	0.311136	0.01	0.01	0.01	0.01	0.01	0.01	0.01	0.01	0.595217	0.01	0.01	0.01	0.311136	0.01	0.01	0.01	0.01	0.01	0.01	0.01	0.01
JD0154	Fig 7D,7E,S5	Clinical cancer sample		0.01	0.01	0.01	0.01	0.67758	14.568	0.01	41.3324	22.0214	0.01	0.01	0.01	0.372669	0.01	0.01	0.01	1.41969	0.01	0.01	0.01	0.01	0.01	55.2228	0.01	0.33879	0.01	0.01	0.01	0.01	0.67758	0.01	0.32406	0.33879	2.91654	0.01	0.01	0.01	0.01	0.01	0.01	0.01	0.01	0.01	0.01	0.01	0.01
JD0082	Fig 7D,7E,S5	Clinical cancer sample		0.01	0.01	0.01	0.01	0.390565	12.4981	0.390565	52.7263	24.215	0.01	0.01	0.01	0.01	0.01	0.01	0.01	2.45498	0.01	0.01	0.01	0.01	0.01	210.124	0.390565	0.01	0.01	0.01	0.01	0.01	0.78113	0.01	0.01	0.01	1.49434	0.01	0.01	0.01	0.01	0.01	0.01	0.01	0.01	0.01	0.01	0.01	0.01
JD0080	Fig 7D,7E,S5	Clinical cancer sample		0.01	0.01	0.01	0.01	1.57638	15.7638	0.01	50.7595	23.3305	0.01	0.01	0.01	0.01	0.01	0.01	0.01	0.990869	0.01	0.01	0.01	0.01	0.01	109.716	0.315277	0.315277	0.01	0.01	0.01	0.01	0.315277	0.01	0.301569	0.01	0.01	0.01	0.01	0.01	0.01	0.01	0.01	0.01	0.01	0.01	0.01	0.01	0.01
JD0119	Fig 7D,7E,S5	Clinical cancer sample		0.01	0.01	0.01	0.01	0.359634	16.1835	1.0789	50.7083	28.4111	0.376759	0.01	0.01	0.01	0.01	0.01	0.01	0.01	0.01	0.01	0.01	0.01	0.01	79.1194	0.01	0.359634	0.01	0.01	0.01	0.01	0.01	0.01	0.343997	0.01	0.01	0.01	0.01	0.01	0.01	0.01	0.01	0.01	0.01	0.01	0.01	0.01	0.01
JD0054	Fig 7D,7E,S5	Clinical cancer sample		0.01	0.01	0.01	0.01	0.863518	34.5407	0.01	45.3347	22.4515	0.01	0.01	0.01	0.01	0.01	0.01	0.01	0.904638	0.01	0.01	0.01	0.01	0.01	157.592	0.01	2.59055	0.01	0.01	0.01	0.01	0.01	0.01	2.89091	0.01	2.06493	0.01	0.01	0.01	0.01	0.01	0.01	0.01	0.01	0.01	0.01	0.01	0.01
JD0091	Fig 7D,7E,S5	Clinical cancer sample		0.01	0.01	0.01	0.01	0.345988	15.5695	2.42192	52.2442	22.1433	0.01	0.01	0.01	0.01	0.01	0.01	0.01	1.81232	0.01	0.01	0.01	0.01	0.01	45.3245	0.01	0.691977	0.01	0.01	0.01	0.01	0.01	0.01	0.330945	0.345988	0.330945	0.01	0.01	0.01	0.01	0.01	0.01	0.01	0.01	0.01	0.01	0.01	0.01
JD0073	Fig 7D,7E,S5	Clinical cancer sample		0.01	0.01	0.01	0.01	0.664384	20.5959	0.664384	59.1302	32.887	0.01	0.365411	0.317749	0.01	0.01	0.01	0.01	0.348011	0.01	0.01	0.01	0.01	0.01	335.846	0.01	0.664384	0.01	0.01	0.01	0.01	0.01	0.01	0.01	0.01	0.317749	0.01	0.01	0.01	0.01	0.01	0.01	0.01	0.01	0.01	0.01	0.01	0.01
JD0060	Fig 7D,7E,S5	Clinical cancer sample		0.01	0.01	0.01	0.01	2.18603	131.599	0.437206	284.184	94.8737	0.01	0.01	0.01	0.01	0.01	0.01	0.01	0.01	0.01	0.01	0.01	0.01	0.01	98.8086	0.01	2.18603	0.01	0.01	0.01	0.01	0.01	0.01	0.836394	0.01	0.836394	0.01	0.01	0.01	0.01	0.01	0.01	0.01	0.01	0.01	0.01	0.01	0.01
NC0069	Fig 7D,7E,S5	Clinical cancer sample		0.01	0.01	0.01	0.01	0.628952	11.9501	0.01	50.6306	27.0449	0.01	0.691847	0.01	0.01	0.01	0.01	0.01	1.3178	0.01	0.01	0.01	0.01	0.01	102.205	0.943428	0.01	0.01	0.01	0.01	0.01	0.314476	0.01	0.01	0.01	0.01	0.01	0.01	0.01	0.314476	0.01	0.01	0.01	0.01	0.01	0.01	0.01	0.01
NC0002	Fig 7D,7E,S5	Clinical cancer sample		0.01	0.01	0.01	0.01	1.53893	76.1772	0.01	101.57	54.6321	0.01	0.846413	0.01	0.01	0.01	0.01	0.01	0.01	0.01	0.01	0.01	0.01	0.01	92.7207	0.01	1.1542	0.01	0.01	0.806107	0.01	0.01	0.01	1.47202	0.01	0.736011	0.01	0.01	0.01	0.01	0.01	0.01	0.01	0.01	0.01	0.01	0.01	0.01
NC0040	Fig 7D,7E,S5	Clinical cancer sample		0.01	0.01	0.01	0.01	1.78676	38.9513	0.01	53.6027	22.5131	0.01	0.01	0.01	0.01	0.01	0.01	0.01	0.01	0.01	0.01	0.01	0.01	0.01	113.28	0.01	2.85881	0.01	0.01	0.01	0.01	0.01	0.01	0.01	0.01	2.05089	0.01	0.01	0.01	0.01	0.01	0.01	0.01	0.01	0.01	0.01	0.357351	0.01
NC0077	Fig 7D,7E,S5	Clinical cancer sample		0.01	0.01	0.01	0.01	1.87415	18.7415	0.312358	41.856	20.3033	0.327233	0.01	0.01	0.01	0.01	0.01	0.01	1.30893	0.01	0.01	0.01	0.01	0.01	89.0221	0.312358	0.937075	0.01	0.312358	0.01	0.01	0.312358	0.01	0.597555	0.312358	0.298778	0.01	0.01	0.01	0.01	0.01	0.01	0.01	0.01	0.01	0.01	0.01	0.01
NC0036	Fig 7D,7E,S5	Clinical cancer sample		0.01	0.01	0.01	0.01	1.40391	36.9697	0.467971	52.8807	26.6744	0.490256	0.01	0.447625	0.01	0.01	0.01	0.01	0.01	0.01	0.01	0.01	0.01	0.01	146.943	0.01	0.935942	0.01	0.467971	0.01	0.01	0.01	0.01	0.447625	0.01	0.895249	0.01	0.01	0.01	0.01	0.01	0.01	0.01	0.01	0.01	0.01	0.01	0.01
NC0050	Fig 7D,7E,S5	Clinical cancer sample		0.01	0.01	0.01	0.01	0.35862	21.5172	0.01	71.3654	27.9724	0.01	1.18345	0.01	0.01	0.01	0.01	0.01	0.375697	0.01	0.01	0.01	0.01	0.01	85.7102	0.01	0.71724	0.01	0.35862	0.375697	0.01	0.01	0.01	0.686056	0.01	0.01	0.01	0.01	0.01	0.01	0.01	0.01	0.01	0.01	0.01	0.01	0.01	0.01
NC0010	Fig 7D,7E,S5	Clinical cancer sample		0.01	0.01	0.01	0.01	2.73233	59.2005	0.01	94.7208	46.905	0.01	0.01	0.01	0.01	0.01	0.01	0.01	0.01	0.01	0.01	0.01	0.871178	0.01	85.1576	0.01	1.82155	0.01	0.01	0.01	0.01	0.01	1.30677	0.871178	0.01	2.61353	0.01	0.01	0.01	0.01	0.01	0.01	0.01	0.01	0.01	0.01	0.01	0.01
NC0041	Fig 7D,7E,S5	Clinical cancer sample		0.01	0.01	0.01	0.01	0.904225	25.6197	1.20563	69.9268	26.8254	0.01	0.01	0.01	0.01	0.01	0.01	0.01	0.315761	0.01	0.01	0.01	0.01	0.01	88.0113	0.301408	0.602817	0.01	0.01	0.01	0.01	0.01	0.01	0.288304	0.01	0.288304	0.01	0.01	0.01	0.602817	0.01	0.01	0.01	0.01	0.01	0.01	0.01	0.01
NC0035	Fig 7D,7E,S5	Clinical cancer sample		0.01	0.01	0.01	0.01	0.01	39.2793	0.638687	31.9344	20.438	0.01	0.01	0.01	0.01	0.01	0.01	0.01	0.33455	0.01	0.01	0.01	0.01	0.01	49.4982	0.01	1.59672	0.01	0.01	0.01	0.01	0.01	0.01	0.610918	0.01	0.01	0.01	0.01	0.01	0.01	0.01	0.01	0.01	0.01	0.01	0.01	0.01	0.01
NC0054	Fig 7D,7E,S5	Clinical cancer sample		0.01	0.01	0.01	0.01	0.38696	16.6393	0.01	52.0461	20.8958	0.01	0.212828	0.01	0.01	0.01	0.01	0.01	1.82424	0.01	0.38696	0.01	0.01	0.01	94.2247	0.01	0.580439	0.01	0.01	0.01	0.01	0.19348	0.01	0.555203	0.01	1.85068	0.01	0.01	0.01	0.01	0.01	0.01	0.01	0.01	0.01	0.01	0.01	0.01
NC0097	Fig 7D,7E,S5	Clinical cancer sample		0.01	0.01	0.01	0.01	2.0256	13.7741	0.01	50.6401	19.0407	0.01	0.445633	0.01	0.01	0.01	0.01	0.01	0.848825	0.01	0.01	0.01	0.01	0.01	209.853	0.01	1.21536	0.01	0.01	0.01	0.01	0.01	0.01	0.01	0.01	1.16252	0.01	0.01	0.01	0.01	0.01	0.01	0.01	0.01	0.01	0.01	0.01	0.01
NC0021	Fig 7D,7E,S5	Clinical cancer sample		0.01	0.01	0.01	0.01	7.26809	231.125	2.90724	379.879	154.083	0.507612	0.01	0.01	0.01	0.01	0.01	0.01	0.01	0.01	0.01	0.01	0.01	0.01	186.063	0.01	1.93816	0.01	0.01	0.507612	0.01	0.01	0.01	0.01	0.01	1.85389	0.01	0.01	0.01	0.01	0.01	0.01	0.01	0.01	0.01	0.01	0.01	0.01
NC0032	Fig 7D,7E,S5	Clinical cancer sample		0.01	0.01	0.01	0.01	0.01	35.5568	0.01	37.173	23.4351	0.01	0.01	0.01	0.01	0.01	0.01	0.01	0.423295	0.01	0.01	0.01	0.01	0.01	123.641	0.01	3.23243	0.01	0.01	0.01	0.01	0.404054	0.01	0.386487	0.01	4.25135	0.01	0.01	0.01	0.01	0.01	0.01	0.01	0.01	0.01	0.01	0.01	0.01
NC0018	Fig 7D,7E,S5	Clinical cancer sample		0.01	0.01	0.01	0.01	1.02909	40.8206	0.68606	45.623	29.5006	0.359365	0.01	0.01	0.01	0.01	0.01	0.01	0.01	0.01	0.01	0.01	0.01	0.01	105.653	0.01	1.71515	0.01	0.01	0.359365	0.01	0.01	0.01	0.656231	0.01	0.656231	0.01	0.01	0.01	0.01	0.01	0.01	0.01	0.01	0.01	0.01	0.01	0.01
NC0055	Fig 7D,7E,S5	Clinical cancer sample		0.01	0.01	0.01	0.01	0.01	31.5359	0.366697	94.0577	41.07	0.01	1.00842	0.01	0.01	0.01	0.01	0.01	0.01	0.01	0.01	0.01	0.01	0.01	90.9408	0.01	1.83348	0.01	0.01	0.01	0.01	0.01	0.01	0.350753	0.01	1.75377	0.01	0.01	0.01	0.01	0.01	0.01	0.01	0.01	0.01	0.01	0.01	0.01
NC0090	Fig 7D,7E,S5	Clinical cancer sample		0.01	0.01	0.01	0.01	0.831795	16.6359	0.831795	53.6508	44.0851	0.01	0.01	0.01	0.01	0.01	0.01	0.01	0.01	0.01	0.01	0.01	0.01	0.01	108.965	0.01	0.831795	0.01	0.01	0.871404	0.01	0.01	0.01	0.01	0.01	0.01	0.01	0.01	0.01	0.01	0.01	0.01	0.01	0.01	0.01	0.01	0.01	0.01
NC0087	Fig 7D,7E,S5	Clinical cancer sample		0.01	0.01	0.01	0.01	0.359206	11.8538	0.359206	41.3086	31.6101	0.01	0.01	0.01	0.01	0.01	0.01	0.01	0.01	0.01	0.01	0.01	0.01	0.01	102.014	0.718411	0.01	0.01	0.01	0.01	0.01	0.01	0.01	1.03076	0.359206	1.37435	0.01	0.01	0.01	0.01	0.01	0.01	0.01	0.01	0.01	0.01	0.01	0.01
NC0020	Fig 7D,7E,S5	Clinical cancer sample		0.01	0.01	0.01	0.01	1.65589	35.6017	0.827947	49.2629	29.3921	0.01	0.01	0.395975	0.01	0.01	0.01	0.01	0.01	0.01	0.01	0.01	0.01	0.01	262.873	0.01	1.65589	0.01	0.01	0.01	0.01	0.01	0.01	0.395975	0.01	2.77182	0.01	0.01	0.01	0.01	0.01	0.01	0.01	0.01	0.01	0.01	0.01	0.01
NC0016	Fig 7D,7E,S5	Clinical cancer sample		0.01	0.01	0.01	0.01	11.0491	70.3127	0.01	123.549	53.739	0.01	0.552457	0.01	0.01	0.01	0.01	0.01	0.01	0.01	0.01	0.01	0.01	0.01	139.119	0.01	0.502234	0.01	0.01	0.01	0.01	1.5067	0.01	0.01	0.01	0.480397	0.01	0.01	0.01	0.01	0.01	0.01	0.01	0.01	0.01	0.01	0.01	0.01
NC0014	Fig 7D,7E,S5	Clinical cancer sample		0.01	0.01	0.01	0.01	0.01	41.9874	0.01	37.4235	21.4501	0.01	0.01	0.01	0.01	0.01	0.01	0.01	0.956235	0.01	0.01	0.01	0.01	0.01	69.8269	0.01	1.36915	0.01	0.01	0.01	0.01	0.01	0.01	1.30963	0.01	0.873084	0.01	0.01	0.01	0.01	0.01	0.01	0.01	0.01	0.01	0.01	0.01	0.01
OC0481	Fig 7D,7E,S5	Clinical cancer sample		0.01	0.01	0.01	0.01	4.26203	60.0559	1.54983	133.673	25.5722	0.01	0.01	0.01	0.01	0.01	0.01	0.01	0.01	0.01	0.01	0.01	0.01	0.01	75.5542	0.01	6.58677	0.01	0.01	0.01	0.01	0.01	0.01	0.370611	0.01	0.01	0.01	0.01	0.01	0.01	0.01	0.01	0.01	0.01	0.01	0.01	0.01	0.01
OC0496	Fig 7D,7E,S5	Clinical cancer sample		0.01	0.01	0.01	0.01	0.703693	26.7403	0.01	49.6104	31.6662	0.368601	0.01	0.01	0.01	0.01	0.01	0.01	0.368601	0.01	0.01	0.01	0.01	0.01	59.4621	0.351847	0.351847	0.01	0.01	0.737203	0.01	0.01	0.01	0.673098	0.01	0.01	0.01	0.01	0.01	0.01	0.01	0.01	0.01	0.01	0.01	0.01	0.01	0.01
OC0461	Fig 7D,7E,S5	Clinical cancer sample		0.01	0.01	0.01	0.01	3.07956	37.2113	0.01	26.9461	20.0171	0.01	0.01	0.01	0.01	0.01	0.01	0.01	0.01	0.01	0.01	0.01	0.01	0.01	66.7238	0.01	0.51326	0.01	0.01	0.01	0.01	0.01	0.01	0.490944	0.01	0.01	0.01	0.01	0.01	0.01	0.01	0.01	0.01	0.01	0.01	0.01	0.01	0.01
OC0415	Fig 7D,7E,S5	Clinical cancer sample		0.01	0.01	0.01	0.01	1.77419	46.7203	0.295698	41.6934	24.8386	0.01	0.01	0.01	0.01	0.01	0.01	0.01	0.01	0.01	0.01	0.01	0.01	0.01	116.801	0.01	0.295698	0.01	0.01	0.01	0.01	0.01	0.01	1.69705	0.01	1.69705	0.01	0.01	0.01	0.01	0.01	0.01	0.01	0.01	0.01	0.01	0.01	0.01
OC0443	Fig 7D,7E,S5	Clinical cancer sample		0.01	0.01	0.01	0.01	0.01	19.839	0.01	47.8263	21.2561	0.01	0.389695	0.01	0.01	0.01	0.01	0.01	1.85569	0.01	0.01	0.01	0.01	0.01	100.612	0.01	1.41707	0.01	0.01	0.01	0.01	0.01	0.01	0.338866	0.354269	4.06639	0.01	0.01	0.01	0.01	0.01	0.01	0.01	0.01	0.01	0.01	0.01	0.01
OC0412	Fig 7D,7E,S5	Clinical cancer sample		0.01	0.01	0.01	0.01	0.723803	44.5139	0.01	25.3331	13.3904	0.379135	0.01	0.01	0.01	0.01	0.01	0.01	0.01	0.01	0.01	0.01	0.01	0.01	48.8567	0.01	2.53331	0.01	0.01	0.01	0.01	0.01	0.01	0.01	0.01	1.38467	0.01	0.01	0.01	0.01	0.01	0.01	0.01	0.01	0.01	0.01	0.01	0.01
OC0506	Fig 7D,7E,S5	Clinical cancer sample		0.01	0.01	0.01	0.01	1.26276	36.9358	0.31569	39.1456	26.518	0.01	0.01	0.01	0.01	0.01	0.01	0.01	0.330723	0.01	0.01	0.01	0.01	0.01	114.911	0.01	0.31569	0.01	0.01	0.01	0.01	0.01	0.01	0.905894	0.01	2.41572	0.01	0.01	0.01	0.01	0.01	0.01	0.01	0.01	0.01	0.01	0.01	0.01
OC0507	Fig 7D,7E,S5	Clinical cancer sample		0.01	0.01	0.01	0.01	0.961045	27.55	0.01	41.6453	11.8529	0.01	0.01	0.01	0.01	0.01	0.01	0.01	0.01	0.01	0.01	0.01	0.01	0.01	42.286	0.01	2.24244	0.01	0.01	0.01	0.01	0.01	0.01	0.01	0.640697	0.01	0.01	0.01	0.640697	0.01	0.01	0.01	0.01	0.01	0.01	0.01	0.01	0.01
OC0492	Fig 7D,7E,S5	Clinical cancer sample		0.01	0.01	0.01	0.01	1.21004	33.0744	0.01	49.6116	31.461	0.01	0.01	0.01	0.01	0.01	0.01	0.01	0.01	0.01	0.01	0.01	0.01	0.01	102.853	0.01	0.01	0.01	0.01	0.01	0.01	0.806692	0.01	0.01	0.01	0.01	0.01	0.01	0.01	0.01	0.01	0.01	0.01	0.01	0.01	0.01	0.01	0.01
OC0508	Fig 7D,7E,S5	Clinical cancer sample		0.01	0.01	0.01	0.01	1.32453	28.6982	0.01	31.3473	17.2189	0.01	0.01	0.01	0.01	0.01	0.01	0.01	0.01	0.01	0.01	0.01	0.01	0.01	51.2152	0.01	5.29813	0.01	0.01	0.01	0.01	0.01	0.01	0.01	0.01	3.37852	0.01	0.01	0.01	0.01	0.01	0.01	0.01	0.01	0.01	0.01	0.01	0.01
OC0427	Fig 7D,7E,S5	Clinical cancer sample		0.01	0.01	0.01	0.01	0.261984	11.0033	0.01	38.2497	18.0769	0.01	0.01	0.01	0.01	0.01	0.01	0.01	13.9974	0.01	0.01	0.01	0.01	0.01	80.6911	0.523968	0.261984	0.01	0.523968	0.01	0.01	1.57191	0.01	0.01	0.01	0.01	0.01	0.01	0.01	0.261984	0.01	0.01	0.01	0.01	0.01	0.01	0.01	0.01
OC0520	Fig 7D,7E,S5	Clinical cancer sample		0.01	0.01	0.01	0.01	0.396022	24.5534	0.396022	49.1067	21.3852	0.01	0.01	0.01	0.01	0.01	0.01	0.01	0.01	0.01	0.01	0.01	0.01	0.01	60.9874	0.01	3.5642	0.01	0.01	0.01	0.01	0.01	0.378804	1.13641	0.01	2.65163	0.01	0.01	0.01	0.01	0.01	0.01	0.01	0.01	0.01	0.01	0.01	0.01
OC0312	Fig 7D,7E,S5	Clinical cancer sample		0.01	0.01	0.01	0.01	2.91205	238.424	1.45603	476.484	145.239	0.01	0.01	0.01	0.01	0.01	0.01	0.01	0.01	0.01	0.01	0.01	0.01	0.01	68.4332	0.01	1.82003	0.01	0.01	1.14402	0.01	0.01	0.01	0.01	0.01	0.01	0.01	0.01	0.01	0.01	0.01	0.01	0.01	0.01	0.01	0.01	0.01	0.01
OC0313	Fig 7D,7E,S5	Clinical cancer sample		0.01	0.01	0.01	0.01	0.01	16.0109	0.457454	53.0647	26.5324	0.01	0.01	0.01	0.01	0.01	0.01	0.01	0.958476	0.01	0.01	0.01	0.01	0.01	126.715	0.01	2.28727	0.01	0.01	0.01	0.01	0.01	0.01	0.01	0.01	0.437565	0.01	0.01	0.01	0.457454	0.01	0.01	0.01	0.01	0.01	0.01	0.01	0.01
OC0493	Fig 7D,7E,S5	Clinical cancer sample		0.01	0.01	0.01	0.01	1.65193	21.4751	0.01	32.7083	21.4751	0.01	0.01	0.01	0.01	0.01	0.01	0.01	1.03836	0.01	0.01	0.01	0.01	0.01	52.2011	0.01	0.660773	0.01	0.01	0.01	0.01	0.01	0.01	0.316022	0.01	0.01	0.01	0.01	0.01	0.01	0.01	0.01	0.01	0.01	0.01	0.01	0.01	0.01
OC0519	Fig 7D,7E,S5	Clinical cancer sample		0.01	0.01	0.01	0.01	2.87781	85.6149	1.43891	255.046	88.4927	0.01	0.791398	0.01	0.01	0.01	0.01	0.01	0.376856	0.01	0.01	0.01	0.01	0.01	105.76	0.01	2.15836	0.01	0.01	0.01	0.01	0.01	0.01	0.344086	0.01	0.01	0.01	0.01	0.01	0.01	0.01	0.01	0.01	0.01	0.01	0.01	0.01	0.01
OC0283	Fig 7D,7E,S5	Clinical cancer sample		0.01	0.01	0.01	0.01	1.47568	15.347	0.01	47.8119	24.4962	0.01	0.01	0.01	0.01	0.01	0.01	0.01	0.618378	0.01	0.01	0.01	0.01	0.01	46.6314	0.01	0.01	0.01	0.01	0.01	0.01	0.01	0.01	0.01	0.295135	0.01	0.01	0.01	0.01	0.01	0.01	0.01	0.01	0.01	0.01	0.01	0.01	0.01
OC0489	Fig 7D,7E,S5	Clinical cancer sample		0.01	0.01	0.01	0.01	1.52811	37.184	0.01	35.6559	19.8654	0.01	1.68092	0.01	0.01	0.01	0.01	0.01	0.01	0.01	0.01	0.01	0.01	0.01	56.54	0.01	1.52811	0.01	0.01	0.01	0.01	0.01	0.01	0.487223	0.01	0.487223	0.01	0.01	0.01	0.01	0.01	0.01	0.01	0.01	0.01	0.01	0.01	0.01
OC0516	Fig 7D,7E,S5	Clinical cancer sample		0.01	0.01	0.01	0.01	0.374844	24.7397	0.01	61.8492	25.1145	0.01	0.01	0.01	0.01	0.01	0.01	0.01	0.01	0.01	0.01	0.01	0.01	0.01	77.9675	0.01	2.99875	0.01	0.01	0.01	0.01	0.01	0.358546	0.717092	0.01	0.358546	0.01	0.01	0.01	0.01	0.01	0.01	0.01	0.01	0.01	0.01	0.01	0.01
OC0517	Fig 7D,7E,S5	Clinical cancer sample		0.01	0.01	0.01	0.01	0.986174	23.6682	0.01	39.1182	17.7511	0.01	0.01	0.01	0.01	0.01	0.01	0.01	0.01	0.01	0.01	0.01	0.01	0.01	47.0076	0.01	2.30107	0.01	0.01	0.01	0.01	0.01	0.01	0.01	0.01	0.314432	0.01	0.01	0.01	0.01	0.01	0.01	0.01	0.01	0.01	0.01	0.01	0.01
[truncated: 2,530 more columns]
